# Supplementary material for: (E)-2-{[(Furan-2-ylmeth­yl)imino]­meth­yl}-4-nitro­phenol
Source: Acta Crystallogr Sect E Struct Rep Online. 2014 Mar 15;70(Pt 4):o451–2. doi: 10.1107/S1600536814005583 (PMC3998629; doi:10.1107/S1600536814005583)
Supplement: Supplementary file 1 [file e-70-0o451-sup1.cif]

##############################################################################
#                                                                            #
# This CIF contains the data in a paper accepted for publication in          #
# Acta Crystallographica Section E. It conforms to the requirements of       #
# Notes for Authors for Acta Crystallographica Section E, and has been       #
# peer reviewed under the auspices of the IUCr Commission on Journals.       #
#                                                                            #
# Full details of the Crystallographic Information File format               #
# are given in the paper "The Crystallographic Information File (CIF):       #
# a New Standard Archive File for Crystallography" by S. R. Hall, F. H.      #
# Allen and I. D. Brown [Acta Cryst. (1991), A47, 655-685].                  #
#                                                                            #
# The current version of the core CIF dictionary is obtainable from          #
# ftp://ftp.iucr.org/pub/cif_core.dic.                                       #
#                                                                            #
# Software is freely available for graphical display of the structure(s)     #
# in this CIF. For information consult the CIF software page                 #
# http://www.iucr.org/resources/cif/software.                                #
#                                                                            #
# This file may be used for bona fide research purposes within the           #
# scientific community so long as proper attribution is given to the journal # 
# article from which it was obtained.                                        #
#                                                                            #
##############################################################################
data_I
_database_code_depnum_ccdc_archive 'CCDC 991243'
_audit_creation_method     SHELXL-2013
_journal_date_recd_electronic     2014-02-26
_journal_date_accepted     2014-03-11
_journal_name_full     'Acta Crystallographica, Section E'
_journal_year     2014
_journal_volume     70
_journal_issue      4
_journal_page_first     o451
_journal_page_last     o452
_journal_paper_category     QO
_journal_paper_doi     10.1107/S1600536814005583
_journal_coeditor_code     LH5694
_publ_contact_author_name     'Ray J. Butcher'
_publ_contact_author_address
;
Department of Chemistry
Howard University
525 College Street NW
Washington
DC 20059
USA
;
_publ_contact_author_email     'rbutcher99@yahoo.com'
_publ_contact_author_fax     '202-806-5442'
_publ_contact_author_phone     '202-806-9892'
_publ_section_title
;
(<i>E</i>)-2-{[(Furan-2-ylmethyl)imino]methyl}-4-nitrophenol
;
loop_
    _publ_author_name
    _publ_author_footnote
    _publ_author_address
    'Hijji, Yousef'
;
Current Address: Department of Chemistry and Earth Sciences, Qatar University,
PO Box 2713, Doha, Qatar.
;
;
Chemistry Department,
Morgan State University,
1700 East Cold Spring Lane,
Baltimore, MD 21251,
USA
;
    'Azemati, Samira' .
;
Chemistry Department,
Morgan State University,
1700 East Cold Spring Lane,
Baltimore, MD 21251,
USA
;
    'Butcher, Ray J.' .
;
Department of Chemistry
Howard University
525 College Street NW
Washington
DC 20059
USA
;
    'Jasinski, Jerry P.' .
;
Department of Chemistry
Keene State College
Keene
NH 03410
USA
;
_chemical_name_systematic
;
(<i>E</i>)-2-{[(Furan-2-ylmethyl)imino]methyl}-4-nitrophenol
;
_chemical_name_common     ?
_chemical_formula_moiety     'C12 H10 N2 O4'
_chemical_formula_sum     'C12 H10 N2 O4'
_chemical_formula_iupac     'C12 H10 N2 O4'
_chemical_formula_weight     246.22
_chemical_melting_point     ?
_shelx_space_group_comment
;
The symmetry employed for this shelxl refinement is uniquely defined
by the following loop, which should always be used as a source of
symmetry information in preference to the above space-group names.
They are only intended as comments.
;
_space_group_crystal_system     triclinic
_space_group_name_H-M_alt     'P -1'
_space_group_name_Hall     '-P 1'
loop_
    _space_group_symop_operation_xyz
    'x, y, z'
    '-x, -y, -z'
_cell_length_a     5.4427(7)
_cell_length_b     8.2488(10)
_cell_length_c     12.4701(14)
_cell_angle_alpha     98.901(9)
_cell_angle_beta     92.040(10)
_cell_angle_gamma     91.690(10)
_cell_volume     552.41(12)
_cell_formula_units_Z     2
_cell_measurement_reflns_used     2639
_cell_measurement_theta_min     3.5917
_cell_measurement_theta_max     75.4450
_cell_measurement_temperature     123(2)
_exptl_crystal_description     prism
_exptl_crystal_colour     'pale yellow'
_exptl_crystal_size_max     0.34
_exptl_crystal_size_mid     0.26
_exptl_crystal_size_min     0.17
_exptl_crystal_density_diffrn     1.480
_exptl_crystal_density_meas     ?
_exptl_crystal_density_method     'not measured'
_exptl_crystal_F_000     256
_exptl_absorpt_coefficient_mu     0.958
_exptl_absorpt_correction_type     multi-scan
_exptl_absorpt_process_details
;
(CrysAlis PRO; Agilent, 2012)
;
_shelx_estimated_absorpt_T_min     ?
_shelx_estimated_absorpt_T_max     ?
_exptl_absorpt_correction_T_min     0.91147
_exptl_absorpt_correction_T_max     1.00000
_exptl_special_details
;
CrysAlisPro, Agilent Technologies,
Version 1.171.35.21 (release 20-01-2012 CrysAlis171 .NET)
(compiled Jan 23 2012,18:06:46)
Empirical absorption correction using spherical harmonics,
 implemented in SCALE3 ABSPACK scaling algorithm.
^1^H-NMR (400 MHz): d ppm (CDCl~3~): 14.41(br. s 1H), 8.39 (t, J = 1.25 Hz, 1H)
8.255 (d, J = 2.85 Hz, 1H), 8.205 (dd, J = 8.25, 2.85 Hz, 1H), 7.44 ( dd, J =
1.75, 0.75 Hz, 1H), 7.01 ( d, J = 7.30 Hz, 1H), 6.395 (dd, J = 3.45, 1.85 Hz,
1H), 6.35 dt, J = 3.45, 0.75 Hz, 1 H), 4.84 (s, 2 H).
^13^C-NMR (100 MHz) d ppm (CDCl~3~): 167.64, 164.96, 149.57, 143.12, 139.45,
128.23, 128.08, 118.46, 117.44, 110.05, 108.99, 54.01. Mass spec: M^+^ = 246.
;
_diffrn_ambient_temperature     123(2)
_diffrn_radiation_type     CuK\a
_diffrn_radiation_wavelength     1.54178
_diffrn_measurement_device_type     'Agilent Xcalibur (Ruby, Gemini)'
_diffrn_measurement_method     '\w scans'
_diffrn_detector_area_resol_mean     10.5081
_diffrn_reflns_number     3400
_diffrn_reflns_av_R_equivalents     0.0189
_diffrn_reflns_theta_min     3.590
_diffrn_reflns_theta_max     75.594
_diffrn_reflns_theta_full     67.500
_diffrn_measured_fraction_theta_max     0.959
_diffrn_measured_fraction_theta_full     0.997
_diffrn_reflns_limit_h_min     -6
_diffrn_reflns_limit_h_max     6
_diffrn_reflns_limit_k_min     -10
_diffrn_reflns_limit_k_max     10
_diffrn_reflns_limit_l_min     -11
_diffrn_reflns_limit_l_max     15
_refine_special_details     ?
_reflns_number_total     2210
_reflns_number_gt     2047
_reflns_threshold_expression     I>2\s(I)
_refine_ls_structure_factor_coef     Fsqd
_refine_ls_matrix_type     full
_refine_ls_R_factor_all     0.0439
_refine_ls_R_factor_gt     0.0416
_refine_ls_wR_factor_gt     0.1184
_refine_ls_wR_factor_ref     0.1220
_refine_ls_goodness_of_fit_ref     1.055
_refine_ls_restrained_S_all     1.062
_refine_ls_number_reflns     2210
_refine_ls_number_parameters     186
_refine_ls_number_restraints     13
_refine_ls_hydrogen_treatment     mixed
_refine_ls_weighting_scheme     calc
_refine_ls_weighting_details
              'w=1/[\s^2^(Fo^2^)+(0.0764P)^2^+0.0922P] where P=(Fo^2^+2Fc^2^)/3'
_atom_sites_solution_hydrogens     geom
_atom_sites_solution_primary     direct
_atom_sites_solution_secondary     difmap
_refine_ls_shift/su_max     0.000
_refine_ls_shift/su_mean     0.000
_refine_diff_density_max     0.317
_refine_diff_density_min     -0.274
_refine_ls_extinction_method     none
_refine_ls_extinction_coef     .
loop_
    _atom_type_symbol
    _atom_type_description
    _atom_type_scat_dispersion_real
    _atom_type_scat_dispersion_imag
    _atom_type_scat_source
    'C' 'C' 0.0181 0.0091
                         'International Tables Vol C Tables 4.2.6.8 and 6.1.1.4'
    'H' 'H' 0.0000 0.0000
                         'International Tables Vol C Tables 4.2.6.8 and 6.1.1.4'
    'N' 'N' 0.0311 0.0180
                         'International Tables Vol C Tables 4.2.6.8 and 6.1.1.4'
    'O' 'O' 0.0492 0.0322
                         'International Tables Vol C Tables 4.2.6.8 and 6.1.1.4'
_computing_data_collection
;
CrysAlis PRO (Agilent, 2012)
;
_computing_cell_refinement
;
CrysAlis PRO (Agilent, 2012)
;
_computing_data_reduction
;
CrysAlis PRO (Agilent, 2012)
;
_computing_structure_solution     'SHELXS97 (Sheldrick, 2008)'
_computing_structure_refinement     'SHELXL2013 (Sheldrick, 2008)'
_computing_molecular_graphics     'SHELXTL (Sheldrick, 2008)'
_computing_publication_material     'SHELXTL (Sheldrick, 2008)'
loop_
    _atom_site_type_symbol
    _atom_site_label
    _atom_site_fract_x
    _atom_site_fract_y
    _atom_site_fract_z
    _atom_site_U_iso_or_equiv
    _atom_site_adp_type
    _atom_site_calc_flag
    _atom_site_occupancy
    _atom_site_disorder_assembly
    _atom_site_disorder_group
    O O1 0.24922(16) 0.42490(11) 0.60178(7) 0.0282(2) Uani d 1 . .
    H H1O 0.352(5) 0.424(3) 0.665(2) 0.082(8) Uiso d 1 . .
    O O2 0.51829(18) 0.00193(12) 0.16611(7) 0.0345(2) Uani d 1 . .
    O O3 0.83082(19) -0.04412(13) 0.26772(8) 0.0406(3) Uani d 1 . .
    N N1 0.6361(2) 0.02267(13) 0.25331(9) 0.0281(2) Uani d 1 . .
    N N2 0.6077(2) 0.34958(13) 0.72346(8) 0.0281(2) Uani d 1 . .
    C C1 0.3478(2) 0.33032(14) 0.51862(9) 0.0226(2) Uani d 1 . .
    C C2 0.2310(2) 0.31430(15) 0.41515(10) 0.0244(2) Uani d 1 . .
    H H2A 0.0863 0.3727 0.4049 0.029 Uiso calc 1 . .
    C C3 0.3249(2) 0.21438(14) 0.32834(9) 0.0242(2) Uani d 1 . .
    H H3A 0.2450 0.2024 0.2585 0.029 Uiso calc 1 . .
    C C4 0.5397(2) 0.13099(14) 0.34469(9) 0.0233(2) Uani d 1 . .
    C C5 0.6607(2) 0.14649(14) 0.44537(10) 0.0240(2) Uani d 1 . .
    H H5A 0.8072 0.0893 0.4542 0.029 Uiso calc 1 . .
    C C6 0.5667(2) 0.24627(14) 0.53369(9) 0.0222(2) Uani d 1 . .
    C C7 0.6911(2) 0.26050(14) 0.64088(10) 0.0256(3) Uani d 1 . .
    H H7A 0.8368 0.2022 0.6491 0.031 Uiso calc 1 . .
    O O4 0.6949(2) 0.62761(19) 0.92624(12) 0.0322(3) Uani d 0.858(3) A 1
    C C8 0.7459(4) 0.3535(3) 0.8281(2) 0.0320(5) Uani d 0.858(3) A 1
    H H8A 0.8813 0.2757 0.8180 0.038 Uiso calc 0.858(3) A 1
    H H8B 0.6350 0.3170 0.8816 0.038 Uiso calc 0.858(3) A 1
    C C9 0.8503(5) 0.5208(3) 0.8716(3) 0.0253(3) Uani d 0.858(3) A 1
    C C10 1.0759(3) 0.5895(2) 0.87026(14) 0.0297(4) Uani d 0.858(3) A 1
    H H10A 1.2147 0.5405 0.8362 0.036 Uiso calc 0.858(3) A 1
    C C11 1.0658(4) 0.7526(2) 0.93068(14) 0.0318(4) Uani d 0.858(3) A 1
    H H11A 1.1970 0.8325 0.9449 0.038 Uiso calc 0.858(3) A 1
    C C12 0.8342(4) 0.76926(19) 0.96289(13) 0.0328(4) Uani d 0.858(3) A 1
    H H12A 0.7744 0.8649 1.0049 0.039 Uiso calc 0.858(3) A 1
    O O4A 0.7528(18) 0.6486(14) 0.9445(9) 0.0322(3) Uani d 0.142(3) A 2
    C C8A 0.694(3) 0.3590(19) 0.8374(16) 0.0320(5) Uani d 0.142(3) A 2
    H H8A1 0.8057 0.2681 0.8444 0.038 Uiso calc 0.142(3) A 2
    H H8A2 0.5526 0.3481 0.8836 0.038 Uiso calc 0.142(3) A 2
    C C9A 0.827(3) 0.519(2) 0.8736(17) 0.0253(3) Uani d 0.142(3) A 2
    C C10A 1.0441(18) 0.5434(14) 0.8316(9) 0.0297(4) Uani d 0.142(3) A 2
    H H10B 1.1253 0.4736 0.7772 0.036 Uiso calc 0.142(3) A 2
    C C11A 1.1230(19) 0.6970(14) 0.8873(9) 0.0318(4) Uani d 0.142(3) A 2
    H H11B 1.2789 0.7477 0.8793 0.038 Uiso calc 0.142(3) A 2
    C C12A 0.950(3) 0.7651(13) 0.9539(9) 0.0328(4) Uani d 0.142(3) A 2
    H H12B 0.9601 0.8700 0.9981 0.039 Uiso calc 0.142(3) A 2
loop_
    _atom_site_aniso_label
    _atom_site_aniso_U_11
    _atom_site_aniso_U_22
    _atom_site_aniso_U_33
    _atom_site_aniso_U_12
    _atom_site_aniso_U_13
    _atom_site_aniso_U_23
    O1 0.0281(4) 0.0311(4) 0.0245(4) 0.0086(3) 0.0018(3) 0.0001(3)
    O2 0.0409(5) 0.0361(5) 0.0247(4) 0.0025(4) 0.0013(4) -0.0014(4)
    O3 0.0365(5) 0.0429(6) 0.0409(5) 0.0172(4) 0.0048(4) -0.0024(4)
    N1 0.0291(5) 0.0253(5) 0.0298(5) 0.0021(4) 0.0052(4) 0.0034(4)
    N2 0.0347(5) 0.0247(5) 0.0245(5) 0.0003(4) -0.0056(4) 0.0040(4)
    C1 0.0220(5) 0.0210(5) 0.0252(5) 0.0008(4) 0.0021(4) 0.0048(4)
    C2 0.0205(5) 0.0249(5) 0.0283(6) 0.0036(4) -0.0002(4) 0.0059(4)
    C3 0.0243(5) 0.0261(5) 0.0229(5) -0.0002(4) -0.0010(4) 0.0063(4)
    C4 0.0246(5) 0.0203(5) 0.0249(6) 0.0009(4) 0.0038(4) 0.0027(4)
    C5 0.0212(5) 0.0209(5) 0.0308(6) 0.0030(4) 0.0016(4) 0.0067(4)
    C6 0.0225(5) 0.0202(5) 0.0244(5) 0.0003(4) -0.0007(4) 0.0054(4)
    C7 0.0263(5) 0.0211(5) 0.0299(6) 0.0011(4) -0.0047(4) 0.0064(4)
    O4 0.0284(7) 0.0340(6) 0.0326(7) 0.0038(5) 0.0018(5) -0.0002(5)
    C8 0.0410(13) 0.0279(6) 0.0266(8) 0.0046(8) -0.0087(8) 0.0042(5)
    C9 0.0277(8) 0.0287(6) 0.0195(5) 0.0067(5) -0.0021(5) 0.0030(4)
    C10 0.0246(7) 0.0411(10) 0.0230(8) 0.0050(6) 0.0016(6) 0.0032(7)
    C11 0.0386(9) 0.0338(9) 0.0222(8) -0.0078(7) -0.0049(7) 0.0047(6)
    C12 0.0441(10) 0.0261(7) 0.0268(7) 0.0069(7) -0.0003(7) -0.0011(5)
    O4A 0.0284(7) 0.0340(6) 0.0326(7) 0.0038(5) 0.0018(5) -0.0002(5)
    C8A 0.0410(13) 0.0279(6) 0.0266(8) 0.0046(8) -0.0087(8) 0.0042(5)
    C9A 0.0277(8) 0.0287(6) 0.0195(5) 0.0067(5) -0.0021(5) 0.0030(4)
    C10A 0.0246(7) 0.0411(10) 0.0230(8) 0.0050(6) 0.0016(6) 0.0032(7)
    C11A 0.0386(9) 0.0338(9) 0.0222(8) -0.0078(7) -0.0049(7) 0.0047(6)
    C12A 0.0441(10) 0.0261(7) 0.0268(7) 0.0069(7) -0.0003(7) -0.0011(5)
_geom_special_details
;
All e.s.d.'s (except the e.s.d. in the dihedral angle between two l.s. planes)
are estimated using the full covariance matrix. The cell e.s.d.'s are taken
into account individually in the estimation of e.s.d.'s in distances, angles
and torsion angles; correlations between e.s.d.'s in cell parameters are only
used when they are defined by crystal symmetry. An approximate (isotropic)
treatment of cell e.s.d.'s is used for estimating e.s.d.'s involving l.s.
planes.
;
loop_
    _geom_bond_atom_site_label_1
    _geom_bond_atom_site_label_2
    _geom_bond_site_symmetry_2
    _geom_bond_distance
    _geom_bond_publ_flag
    O1 C1 . 1.3363(14) ?
    O1 H1O . 0.95(3) ?
    O2 N1 . 1.2286(15) ?
    O3 N1 . 1.2289(15) ?
    N1 C4 . 1.4586(15) ?
    N2 C7 . 1.2747(17) ?
    N2 C8A . 1.47(2) ?
    N2 C8 . 1.479(3) ?
    C1 C2 . 1.4036(16) ?
    C1 C6 . 1.4172(16) ?
    C2 C3 . 1.3788(17) ?
    C2 H2A . 0.9500 ?
    C3 C4 . 1.3982(17) ?
    C3 H3A . 0.9500 ?
    C4 C5 . 1.3830(17) ?
    C5 C6 . 1.3917(17) ?
    C5 H5A . 0.9500 ?
    C6 C7 . 1.4633(16) ?
    C7 H7A . 0.9500 ?
    O4 C9 . 1.362(3) ?
    O4 C12 . 1.381(2) ?
    C8 C9 . 1.491(3) ?
    C8 H8A . 0.9900 ?
    C8 H8B . 0.9900 ?
    C9 C10 . 1.339(3) ?
    C10 C11 . 1.440(3) ?
    C10 H10A . 0.9500 ?
    C11 C12 . 1.341(3) ?
    C11 H11A . 0.9500 ?
    C12 H12A . 0.9500 ?
    O4A C9A . 1.359(14) ?
    O4A C12A . 1.410(14) ?
    C8A C9A . 1.483(14) ?
    C8A H8A1 . 0.9900 ?
    C8A H8A2 . 0.9900 ?
    C9A C10A . 1.333(14) ?
    C10A C11A . 1.395(12) ?
    C10A H10B . 0.9500 ?
    C11A C12A . 1.354(13) ?
    C11A H11B . 0.9500 ?
    C12A H12B . 0.9500 ?
loop_
    _geom_angle_atom_site_label_1
    _geom_angle_atom_site_label_2
    _geom_angle_atom_site_label_3
    _geom_angle_site_symmetry_1
    _geom_angle_site_symmetry_3
    _geom_angle
    _geom_angle_publ_flag
    C1 O1 H1O . . 108.3(17) ?
    O2 N1 O3 . . 123.29(11) ?
    O2 N1 C4 . . 118.49(10) ?
    O3 N1 C4 . . 118.22(11) ?
    C7 N2 C8A . . 127.0(7) ?
    C7 N2 C8 . . 116.83(12) ?
    O1 C1 C2 . . 119.08(10) ?
    O1 C1 C6 . . 120.99(10) ?
    C2 C1 C6 . . 119.92(11) ?
    C3 C2 C1 . . 120.40(11) ?
    C3 C2 H2A . . 119.8 ?
    C1 C2 H2A . . 119.8 ?
    C2 C3 C4 . . 119.02(11) ?
    C2 C3 H3A . . 120.5 ?
    C4 C3 H3A . . 120.5 ?
    C5 C4 C3 . . 121.81(11) ?
    C5 C4 N1 . . 119.21(10) ?
    C3 C4 N1 . . 118.97(11) ?
    C4 C5 C6 . . 119.65(11) ?
    C4 C5 H5A . . 120.2 ?
    C6 C5 H5A . . 120.2 ?
    C5 C6 C1 . . 119.19(11) ?
    C5 C6 C7 . . 119.90(10) ?
    C1 C6 C7 . . 120.90(11) ?
    N2 C7 C6 . . 121.28(11) ?
    N2 C7 H7A . . 119.4 ?
    C6 C7 H7A . . 119.4 ?
    C9 O4 C12 . . 106.02(16) ?
    N2 C8 C9 . . 112.0(2) ?
    N2 C8 H8A . . 109.2 ?
    C9 C8 H8A . . 109.2 ?
    N2 C8 H8B . . 109.2 ?
    C9 C8 H8B . . 109.2 ?
    H8A C8 H8B . . 107.9 ?
    C10 C9 O4 . . 111.09(19) ?
    C10 C9 C8 . . 132.3(2) ?
    O4 C9 C8 . . 116.55(19) ?
    C9 C10 C11 . . 106.24(16) ?
    C9 C10 H10A . . 126.9 ?
    C11 C10 H10A . . 126.9 ?
    C12 C11 C10 . . 106.29(14) ?
    C12 C11 H11A . . 126.9 ?
    C10 C11 H11A . . 126.9 ?
    C11 C12 O4 . . 110.34(14) ?
    C11 C12 H12A . . 124.8 ?
    O4 C12 H12A . . 124.8 ?
    C9A O4A C12A . . 104.9(10) ?
    N2 C8A C9A . . 109.4(15) ?
    N2 C8A H8A1 . . 109.8 ?
    C9A C8A H8A1 . . 109.8 ?
    N2 C8A H8A2 . . 109.8 ?
    C9A C8A H8A2 . . 109.8 ?
    H8A1 C8A H8A2 . . 108.2 ?
    C10A C9A O4A . . 114.2(11) ?
    C10A C9A C8A . . 117.8(13) ?
    O4A C9A C8A . . 128.0(13) ?
    C9A C10A C11A . . 102.9(10) ?
    C9A C10A H10B . . 128.6 ?
    C11A C10A H10B . . 128.6 ?
    C12A C11A C10A . . 111.8(9) ?
    C12A C11A H11B . . 124.1 ?
    C10A C11A H11B . . 124.1 ?
    C11A C12A O4A . . 106.0(9) ?
    C11A C12A H12B . . 127.0 ?
    O4A C12A H12B . . 127.0 ?
loop_
    _geom_torsion_atom_site_label_1
    _geom_torsion_atom_site_label_2
    _geom_torsion_atom_site_label_3
    _geom_torsion_atom_site_label_4
    _geom_torsion_site_symmetry_1
    _geom_torsion_site_symmetry_2
    _geom_torsion_site_symmetry_3
    _geom_torsion_site_symmetry_4
    _geom_torsion
    _geom_torsion_publ_flag
    O1 C1 C2 C3 . . . . -178.40(10) ?
    C6 C1 C2 C3 . . . . 1.40(18) ?
    C1 C2 C3 C4 . . . . -0.77(18) ?
    C2 C3 C4 C5 . . . . -0.24(18) ?
    C2 C3 C4 N1 . . . . 178.74(10) ?
    O2 N1 C4 C5 . . . . 175.41(10) ?
    O3 N1 C4 C5 . . . . -4.15(17) ?
    O2 N1 C4 C3 . . . . -3.60(17) ?
    O3 N1 C4 C3 . . . . 176.84(11) ?
    C3 C4 C5 C6 . . . . 0.62(18) ?
    N1 C4 C5 C6 . . . . -178.37(10) ?
    C4 C5 C6 C1 . . . . 0.02(17) ?
    C4 C5 C6 C7 . . . . 178.74(10) ?
    O1 C1 C6 C5 . . . . 178.78(10) ?
    C2 C1 C6 C5 . . . . -1.01(17) ?
    O1 C1 C6 C7 . . . . 0.07(17) ?
    C2 C1 C6 C7 . . . . -179.72(10) ?
    C8A N2 C7 C6 . . . . 171.7(8) ?
    C8 N2 C7 C6 . . . . 179.22(13) ?
    C5 C6 C7 N2 . . . . -179.25(11) ?
    C1 C6 C7 N2 . . . . -0.55(18) ?
    C7 N2 C8 C9 . . . . 116.69(17) ?
    C8A N2 C8 C9 . . . . -94(3) ?
    C12 O4 C9 C10 . . . . -1.4(3) ?
    C12 O4 C9 C8 . . . . 177.1(3) ?
    N2 C8 C9 C10 . . . . -100.0(4) ?
    N2 C8 C9 O4 . . . . 81.9(3) ?
    O4 C9 C10 C11 . . . . 1.2(3) ?
    C8 C9 C10 C11 . . . . -177.0(4) ?
    C9 C10 C11 C12 . . . . -0.4(2) ?
    C10 C11 C12 O4 . . . . -0.44(18) ?
    C9 O4 C12 C11 . . . . 1.1(2) ?
    C7 N2 C8A C9A . . . . 108.4(12) ?
    C8 N2 C8A C9A . . . . 74(3) ?
    C12A O4A C9A C10A . . . . -4(2) ?
    C12A O4A C9A C8A . . . . 177(2) ?
    N2 C8A C9A C10A . . . . -70(2) ?
    N2 C8A C9A O4A . . . . 109(2) ?
    O4A C9A C10A C11A . . . . 5(2) ?
    C8A C9A C10A C11A . . . . -176.2(18) ?
    C9A C10A C11A C12A . . . . -4.2(16) ?
    C10A C11A C12A O4A . . . . 2.1(13) ?
    C9A O4A C12A C11A . . . . 0.9(16) ?
loop_
    _geom_hbond_atom_site_label_D
    _geom_hbond_atom_site_label_H
    _geom_hbond_atom_site_label_A
    _geom_hbond_site_symmetry_A
    _geom_hbond_distance_DH
    _geom_hbond_distance_HA
    _geom_hbond_distance_DA
    _geom_hbond_angle_DHA
    O1 H1O N2 . 0.95(3) 1.72(3) 2.5784(14) 148(2)
    C2 H2A O1 2_566 0.95 2.52 3.4548(16) 168.7
    C7 H7A O3 2_756 0.95 2.54 3.4567(16) 161.0
_shelx_hkl_checksum     44383
_shelx_hkl_file
;
   0   0   1 19797.6 200.861   1
   0   0  -1 20599.9 161.248   2
   0   0  -2 1176.32 54.4111   2
   0   0   2 1126.77 65.6943   1
   0   0   3 2322.92 116.223   1
   0   0  -3 2454.99 95.4932   2
   0   0   4 24656.8 570.040   6
   0   0  -4 24695.6 336.768   2
   0   0   4 24705.2 447.257   1
   0   0   4 24205.3 590.542   5
   0   0   5 13829.5 509.910   5
   0   0   5 13735.0 369.849   1
   0   0  -5 13992.1 267.847   2
   0   0   5 13321.5 478.918   6
   0   0   6 2390.32 225.923   6
   0   0   6 2455.85 239.483   5
   0   0   6 2745.98 179.744   1
   0   0   7 8350.57 483.665   5
   0   0   7 8316.73 465.856   6
   0   0   8 224.019 83.6444   5
   0   0   9 23844.6 953.240   5
   0   0  10 21417.4 438.510  13
   0   0  10 22658.6 959.713   5
   0   0  11 1186.81 107.548  13
   0   0  12 3784.46 194.147  10
   0   0  13 1475.70 115.216  10
   0   0  14 706.445 70.6655  10
   0   0  15 6576.59 167.332  10
   0  -1  15 5519.17 155.267  10
   0  -1  14 1768.17 111.408  10
   0  -1  13 1696.81 108.097  15
   0  -1  13 1482.77 113.935  10
   0  -1  12 2243.63 136.751  15
   0  -1  11 243.101 45.2420  15
   0  -1  10 765.602 77.5042  15
   0  -1  10 831.285 87.3939  13
   0  -1  10 819.987 188.473   5
   0  -1   9 4137.95 398.518   5
   0  -1   8 2716.16 303.926   5
   0  -1   7 993.824 171.064   5
   0  -1   7 1051.07 141.601   1
   0  -1   6 27321.2 664.433   1
   0  -1   6 25989.2 790.098   5
   0  -1   5 11723.2 478.362   5
   0  -1   5 12019.7 410.784   1
   0   1  -4 314317. 1147.85   3
   0  -1   4 324796. 2005.12   1
   0   1  -3 197273. 960.517   3
   0   1  -2 18618.0 303.725   3
   0  -1   2 18945.9 336.860   4
   0  -1   1 3090.62 94.9030   4
   0   1  -1 3238.86 125.342   3
   0   1   0 9969.61 226.166   3
   0   1   1 18261.2 322.934   6
   0   1   1 19253.0 326.193   3
   0   1   2 214538. 1118.85   3
   0   1   2 215814. 1279.75   5
   0   1   3 43549.1 498.317   3
   0   1   4 5326.42 293.354   6
   0   1   4 5303.89 281.096   5
   0   1   5 7251.07 370.286   5
   0  -1  -5 7220.36 276.932   2
   0   1   5 7121.19 376.935   6
   0   1   6 1232.48 171.441   5
   0   1   6 1089.70 164.500   6
   0   1   7 1160.09 181.355   5
   0   1   7 1087.42 177.515   6
   0   1   8 59.7359 45.5462   5
   0   1   9 12626.4 687.949   5
   0   1   9 13744.5 331.525   7
   0   1   9 13361.7 322.740  13
   0   1  10 74469.2 818.841   7
   0   1  10 73550.1 810.721  13
   0   1  11 38631.5 627.290  10
   0   1  11 38747.6 599.092  13
   0   1  12 6090.45 244.752  10
   0   1  13 192.255 40.2377  10
   0   1  14 356.413 46.4630  10
   0   1  15 406.201 37.2000  10
   0  -2  15 14.2684 10.5465  10
   0  -2  14 401.621 48.2580  15
   0  -2  14 393.203 50.1304  10
   0  -2  13 2841.87 149.193  15
   0  -2  13 2914.05 154.573  10
   0  -2  12 4130.89 192.593  15
   0  -2  11 10.7455 10.1717  15
   0  -2  10 1317.51 105.878  15
   0  -2  10 1433.09 251.331   5
   0  -2   9 449.976 132.502   5
   0  -2   8 21123.1 866.566   5
   0  -2   8 21683.5 756.219   1
   0  -2   7 109498. 1588.10   1
   0  -2   7 111924. 1849.61   5
   0  -2   6 8270.12 423.018   1
   0   2  -5 2039.43 140.029   3
   0   2  -4 24173.0 496.361   3
   0   2  -3 105014. 1047.96   3
   0  -2   3 107080. 993.760   4
   0  -2   2 530127. 1768.17   4
   0   2  -2 532406. 2363.28   3
   0   2  -1 173076. 1347.04   3
   0   2   0 16309.4 292.171   6
   0   2   0 16527.2 420.470   3
   0   2   1 529.074 78.5563   3
   0   2   1 525.198 67.4572   6
   0   2   2 7166.21 288.577   3
   0   2   2 7164.11 295.203   6
   0   2   3 26242.0 641.486   6
   0   2   3 26761.0 557.363   3
   0   2   4 2803.31 220.376   5
   0   2   4 2640.90 228.867   6
   0   2   4 2711.14 172.587   3
   0  -2  -5 7770.86 360.122   2
   0   2   5 8053.53 434.437   6
   0   2   5 8343.23 422.389   5
   0  -2  -6 5175.79 305.959   2
   0   2   6 4755.00 367.316   6
   0   2   6 5302.83 368.422   5
   0   2   7 6586.36 468.746   6
   0   2   7 7171.71 466.705   5
   0   2   8 18847.0 807.520   5
   0   2   8 17418.0 806.961   6
   0   2   9 12700.2 325.959  14
   0   2   9 12685.1 332.172   7
   0   2   9 12178.4 333.110  10
   0   2   9 12787.6 698.539   5
   0   2   9 12079.9 310.157  13
   0   2  10 2404.30 154.816  10
   0   2  10 2931.58 160.032  14
   0   2  10 2500.74 152.673   7
   0   2  10 2614.46 151.555  13
   0   2  11 45.7941 19.3272  13
   0   2  11 66.7714 26.8606  10
   0   2  12 15.6584 17.8930  10
   0   2  13 2199.17 125.691  10
   0   2  14 492.999 48.3998  10
   0  -3  15 68.3194 15.0556  15
   0  -3  14 272.708 42.7471  15
   0  -3  14 310.983 39.3932  10
   0  -3  13 3717.32 173.922  15
   0  -3  13 4357.59 173.732  10
   0  -3  12 13229.1 352.683  15
   0  -3  11 3425.11 183.415  15
   0  -3  10 28.4157 35.4372   5
   0  -3  10 164.366 39.8720  15
   0  -3   9 11081.3 685.281   5
   0  -3   9 11408.2 309.504  15
   0  -3   9 11812.5 628.631   1
   0  -3   8 25526.7 890.763   1
   0  -3   8 25750.3 986.794   5
   0  -3   7 11919.3 590.991   1
   0  -3   6 46351.1 1127.81   1
   0   3  -5 19586.6 573.519   3
   0   3  -4 4843.57 288.555   3
   0  -3   3 11048.7 311.691   4
   0   3  -3 10887.3 435.940   3
   0  -3   2 14053.4 292.006   4
   0   3  -2 13659.6 483.937   3
   0   3  -1 767.115 115.498   3
   0   3  -1 454.977 46.9732   6
   0   3   0 127175. 1006.41   6
   0   3   0 121297. 1491.32   3
   0   3   1 7850.15 375.023   3
   0   3   1 7890.93 307.612   6
   0   3   2 72737.5 1162.19   3
   0   3   2 72749.9 1053.03   6
   0   3   3 55656.8 1029.10   6
   0   3   3 57591.0 1026.26   3
   0   3   4 57330.5 1020.08   3
   0   3   4 55199.3 1133.29   6
   0   3   5 4486.19 348.299   6
   0  -3  -6 42.9259 32.4588   2
   0   3   6 54.3883 42.6851   6
   0   3   7 134.942 78.1383   6
   0   3   8 27051.1 473.537   7
   0   3   8 28058.6 485.811  10
   0   3   8 28718.6 503.821  14
   0   3   9 81334.6 864.966  10
   0   3   9 80021.3 871.375   7
   0   3   9 82497.2 885.842  14
   0   3  10 288.476 51.7141   7
   0   3  10 323.851 57.9605  10
   0   3  10 413.777 63.5702  14
   0   3  10 253.478 43.9312  13
   0   3  11 5380.24 218.183  10
   0   3  11 5730.09 213.401  14
   0   3  11 5571.79 221.155   7
   0   3  12 4529.43 161.018  14
   0   3  12 4371.72 178.263  10
   0   3  13 3226.65 127.870  10
   0  -4  14 640.489 61.8494  15
   0  -4  13 1616.74 113.189  15
   0  -4  12 2365.32 147.626  15
   0  -4  11 331.551 57.7489  15
   0  -4  10 1460.47 119.687  15
   0  -4   9 12530.8 738.596   5
   0  -4   9 11788.3 333.524  15
   0  -4   9 12035.0 678.843   1
   0  -4   8 8899.58 272.083  15
   0  -4   8 8719.84 597.544   5
   0  -4   8 8233.54 543.408   1
   0  -4   7 16817.8 775.637   1
   0  -4   6 40609.1 1170.61   1
   0   4  -5 772.858 140.809   3
   0   4  -4 6018.28 385.767   3
   0   4  -3 6789.84 410.421   3
   0   4  -2 42089.0 1032.35   3
   0   4  -1 5059.83 355.036   3
   0   4   0 7667.51 442.779   3
   0   4   1 49633.1 1130.00   3
   0   4   1 51957.7 852.821   6
   0   4   2 1922.14 222.507   3
   0   4   2 1922.67 186.244   6
   0   4   3 16999.1 666.895   3
   0   4   3 17620.9 626.383   6
   0   4   4 14943.6 628.873   6
   0   4   4 15370.9 624.681   3
   0   4   5 15.0426 24.8873   6
   0  -4  -6 5268.44 402.761   2
   0   4   6 4824.27 411.731   6
   0   4   7 9781.50 304.955  14
   0   4   7 8914.69 274.814   7
   0   4   8 276.902 52.7759  14
   0   4   8 274.102 50.2845   7
   0   4   9 5474.74 213.269  10
   0   4   9 4874.52 215.532   7
   0   4   9 4964.58 221.789  14
   0   4  10 6588.33 243.498   7
   0   4  10 7022.49 234.926  10
   0   4  10 6536.26 240.221  14
   0   4  11 121.487 32.3743  14
   0   4  11 120.976 30.5445  10
   0   4  11 110.415 29.0503   7
   0  -5  14 4523.04 115.172   8
   0  -5  14 5094.02 158.454  15
   0  -5  13 4350.94 175.858  15
   0  -5  12 254.743 46.5291  15
   0  -5  11 290.468 55.9216  15
   0  -5  10 886.247 93.8711  15
   0   5 -10 1100.16 96.2859  18
   0  -5   9 2865.86 166.738  15
   0   5  -9 3048.37 165.618  18
   0  -5   8 2713.59 158.450  15
   0  -5   8 2460.49 317.413   1
   0   5  -8 2776.20 161.275  18
   0  -5   7 1557.88 251.640   1
   0  -5   7 1608.09 116.193  15
   0   5  -7 1581.93 118.907  18
   0  -5   6 2363.19 306.282   1
   0   5  -5 93.6226 54.8812   3
   0   5  -4 2812.77 304.417   3
   0   5  -3 12789.1 651.657   3
   0   5  -2 21682.6 852.344   3
   0   5  -1 9688.37 572.314   3
   0   5   0 25020.3 918.247   3
   0   5   1 9107.19 558.626   3
   0   5   2 84039.5 1677.16   3
   0   5   3 19847.1 815.132   3
   0   5   4 2129.94 253.355   3
   0  -5  -5 1239.51 212.301   2
   0   5   5 1444.78 111.947   7
   0   5   5 1396.39 112.764  14
   0  -5  -6 227.227 88.8188   2
   0   5   6 304.200 55.1866   7
   0   5   6 282.742 51.9391  14
   0   5   7 537.630 71.5908   7
   0   5   7 557.790 75.3604  14
   0   5   8 6873.39 260.382  14
   0   5   8 6875.23 251.904   7
   0   5   9 5369.73 219.231  14
   0   5   9 5470.09 220.550   7
   0   5  10 1135.83 92.0462   7
   0   5  10 1056.92 89.5142  14
   0   5  11 365.079 43.8400   7
   0  -6  13 40.0626 17.4920  15
   0  -6  12 5.06910 13.4309  15
   0  -6  11 531.002 69.3641  15
   0   6 -11 567.880 60.9622  18
   0   6 -10-2.26326 11.3178  18
   0  -6  10 5.23955 18.0669  15
   0   6  -9 1537.85 121.475  18
   0  -6   9 1516.84 120.879  15
   0  -6   8 2146.59 143.674  15
   0   6  -8 2052.49 144.249  18
   0  -6   7 9092.18 287.910  15
   0   6  -7 8672.07 297.037  18
   0  -6   6 13798.2 337.779  15
   0   6  -6 12809.0 356.068  18
   0  -6   6 13244.3 769.105   1
   0   6  -5 18.1663 16.4604  18
   0   6  -5 11.2781 23.9300   3
   0   6  -4 25054.8 1004.80   3
   0   6  -4 26276.0 483.206  18
   0   6  -3 7385.35 551.642   3
   0   6  -2 2757.89 334.856   3
   0   6  -1 1033.43 205.845   3
   0   6   0 3019.05 352.486   3
   0   6   1 2205.78 302.806   3
   0   6   1 2303.07 140.115  12
   0   6   2 13292.3 739.202   3
   0   6   2 13288.9 318.798  14
   0   6   2 12908.9 336.868  12
   0   6   3 21299.0 432.351  12
   0   6   3 20854.8 422.447  14
   0   6   3 21017.0 899.794   3
   0   6   4 377.569 57.8770  14
   0   6   4 368.513 59.7738   7
   0   6   4 354.721 55.7788  12
   0   6   5 1784.05 133.971   7
   0   6   5 1882.19 126.032  12
   0   6   5 1736.45 129.972  14
   0   6   6 2839.84 166.902  14
   0   6   6 3025.47 171.790   7
   0   6   7 3570.93 183.803  14
   0   6   7 3591.77 179.352   7
   0   6   8 393.293 57.3376   7
   0   6   8 438.140 61.9484  14
   0   6   9 92.3771 26.1866   7
   0   6   9 90.1322 28.4095  14
   0   6  10 324.333 40.9152   7
   0  -7  12 538.278 51.9009  15
   0  -7  11 32.5346 16.0817  15
   0   7 -11 101.083 23.7420  18
   0  -7  10 356.355 53.9501  15
   0   7 -10 359.110 51.7761  18
   0   7  -9 3052.59 164.070  18
   0  -7   9 3214.49 167.190  15
   0   7  -8 772.469 87.9956  18
   0  -7   8 842.725 87.4131  15
   0  -7   7 264.910 46.3569  15
   0   7  -7 228.766 47.8522  18
   0   7  -6 589.052 79.5772  18
   0   7  -5 4419.76 184.039  12
   0   7  -5 4139.13 207.899  18
   0   7  -4 30970.8 509.147  12
   0   7  -4 30958.3 555.466  18
   0   7  -3 98.4895 33.1528  18
   0   7  -3 80.0970 29.0043  12
   0   7  -2 2833.42 158.155  18
   0   7  -2 2475.23 151.566  12
   0   7  -1 5364.81 224.502  12
   0   7   0 21.6857 18.5076  12
   0   7   1 6854.63 258.183  12
   0   7   2 3587.65 186.668  12
   0   7   3 1327.81 112.534  12
   0   7   3 1337.36 115.379   7
   0   7   4 165.891 39.1665  12
   0   7   4 178.137 43.2326   7
   0   7   5 13548.8 361.217   7
   0   7   5 14553.9 337.666  12
   0   7   6 19.5705 16.4241   7
   0   7   7 1780.59 114.649   7
   0   7   8 939.773 75.5196   7
   0   7   9 199.885 29.3472   7
   0   8 -11 3233.21 101.074  18
   0   8 -10 20409.8 327.447  18
   0   8  -9 526.417 60.5614  18
   0   8  -8 1750.14 119.115  18
   0   8  -7 1607.64 120.912  18
   0   8  -6 434.886 63.4242  18
   0   8  -5 137.645 36.9749  18
   0   8  -4 6055.54 223.755  12
   0   8  -4 5917.16 236.506  18
   0   8  -3 1917.82 131.195  12
   0   8  -3 2062.36 135.335  18
   0   8  -2 386.655 56.6194  18
   0   8  -2 248.272 48.6521  12
   0   8  -1 4348.67 205.147  12
   0   8   0 9558.72 305.392  12
   0   8   1 2099.54 140.424  12
   0   8   2 106.570 37.3658   7
   0   8   2 77.0020 28.0608  12
   0   8   3 1149.75 98.3816  12
   0   8   3 1165.29 102.767   7
   0   8   4 1812.25 123.780   7
   0   8   4 1867.71 116.404  12
   0   8   5 3462.10 157.023   7
   0   8   6 8181.01 219.224   7
   0   8   7 2744.13 110.029   7
   0   9  -9 1275.38 70.3851  18
   0   9  -8 1038.52 72.6903  18
   0   9  -7 394.010 48.8531  18
   0   9  -6 5830.44 194.717  18
   0   9  -5 1281.99 92.5049  18
   0   9  -4 2235.51 120.568  18
   0   9  -3 1521.91 95.5494  18
   0   9  -2 664.863 71.0136  12
   0   9  -1 423.321 57.0439  12
   0   9   0 5324.83 205.661   7
   0   9   0 5452.25 203.488  12
   0   9   1 475.424 60.1848   7
   0   9   1 439.266 55.9174  12
   0   9   2 265.239 41.6329  12
   0   9   2 272.391 43.0443   7
   0   9   3 2120.23 112.829   7
   0   9   4 182.260 30.3320   7
   0   9   5 194.218 27.1696   7
   0  10  -4 235.359 30.8713   7
   0  10  -3 619.961 52.1218   7
   0  10  -2 2445.05 104.101   7
   0  10  -1 3720.76 126.547   7
   0  10   0 5123.73 143.677   7
   0  10   1 13.6724 10.1520   7
  -1  10   0 2770.65 92.5981   7
  -1  10  -1 12155.1 200.875   7
   1 -10   1 12710.2 213.009  16
  -1  10  -2 5833.54 136.957   7
  -1  10  -3 453.704 36.0486   7
   1 -10   4 28.0144 12.1524  16
   1 -10   5 447.945 38.3145  16
  -1   9   5 201.463 27.7620   7
  -1   9   4 144.979 25.8967   7
  -1   9   3 326.165 43.4133   7
  -1   9   2 703.053 67.8266   7
  -1   9   1 16314.0 335.870   7
  -1   9   0 16478.5 342.696   7
  -1   9  -1 6262.00 212.729   7
  -1   9  -2 3776.27 165.952   7
  -1   9  -3 2454.43 121.243  18
  -1   9  -4 25.5143 15.2711  18
  -1   9  -5 568.956 60.8687  18
  -1   9  -6 356.847 48.0145  18
   1  -9   7 672.133 54.6977  16
  -1   9  -7 641.831 60.5493  18
  -1   9  -8 694.061 57.4720  18
  -1   9  -9 1333.94 67.7497  18
  -1   8   7 158.437 28.1363   7
  -1   8   6 2344.71 117.916   7
  -1   8   5 5568.99 196.910   7
  -1   8   4 1069.84 93.3677   7
  -1   8   3 464.912 64.0578   7
  -1   8   2-15.9904 11.0855   7
  -1   8   1 14991.5 377.683   7
  -1   8   1 14511.3 368.155  12
  -1   8   0 14163.2 365.808  12
  -1   8  -1 1861.41 133.401  12
  -1   8  -2 690.015 75.2619  18
  -1   8  -3 50.7711 22.7278  18
  -1   8  -4 6.89658 14.1454  18
  -1   8  -5 622.849 75.4968  18
  -1   8  -6 915.334 89.8307  18
  -1   8  -7 115.977 35.3941  18
   1  -8   8 730.475 63.0458  16
  -1   8  -8 611.100 69.5762  18
  -1   8  -9 17776.6 331.796  18
  -1   8 -10 25471.9 343.080  18
   1  -8  11 1639.21 77.4137   8
  -1   7   9 1090.93 71.0768   7
  -1   7   8 136.296 30.5176   7
  -1   7   7 2.41911 10.5620   7
  -1   7   6 78.1887 26.8132   7
  -1   7   5 286.288 52.1192   7
  -1   7   4 24.3996 17.1313  12
  -1   7   4 1.96215 10.3760   7
  -1   7   3 4137.65 194.617  12
  -1   7   3 4212.38 205.831   7
  -1   7   2 252.214 52.5450   7
  -1   7   2 197.536 42.2743  12
  -1   7   1 21283.0 452.947  12
  -1   7   0 352.338 59.8287  12
  -1   7  -1 165.296 37.1952  18
  -1   7  -1 127.876 39.0089  12
  -1   7  -2 641.713 77.0933  12
  -1   7  -2 729.240 80.0372  18
  -1   7  -3 1459.54 115.479  12
  -1   7  -3 1481.23 118.231  18
  -1   7  -4 10.6697 14.4023  18
  -1   7  -5 11079.3 333.613  18
  -1   7  -6 130.186 39.2194  18
  -1   7  -7 775.784 87.4545  18
  -1   7  -8 5616.56 229.067  18
  -1   7  -9 945.606 87.8461  18
  -1   7 -10 5365.64 188.483  18
  -1   7 -11 780.833 59.4852  18
  -1   6  10 36.3638 14.4307   7
  -1   6   9 16.4177 9.57165   7
  -1   6   8 2846.36 158.831   7
  -1   6   7 26625.8 502.985   7
  -1   6   6 144.881 38.4849   7
  -1   6   5 4243.78 206.723   7
  -1   6   4 473.941 63.0995  12
  -1   6   4 250.766 49.6382   7
  -1   6   3 10986.4 309.556  12
  -1   6   3 11570.0 671.788   3
  -1   6   3 11165.4 321.501   7
  -1   6   2 11848.6 318.403  12
  -1   6   2 13097.1 736.332   3
  -1   6   1 511.982 66.5077  12
  -1   6   1 508.871 145.312   3
  -1   6   0 5051.08 204.865  12
  -1   6   0 5427.08 480.084   3
  -1   6  -1 11728.8 712.503   3
  -1   6  -2 183.403 88.8199   3
  -1   6  -3 10920.1 682.506   3
  -1   6  -3 11147.6 310.295  18
  -1   6  -4 340.257 50.7448  12
  -1   6  -4 335.564 55.8652  18
  -1   6  -5 102.092 31.6285  18
   1  -6   5 107.512 32.9762  15
   1  -6   6 647.355 80.3669  15
  -1   6  -6 644.728 80.8574  18
  -1   6  -7 1575.43 124.384  18
   1  -6   7 1695.27 132.027  15
  -1   6  -8 20157.4 440.310  18
   1  -6   8 20808.3 464.727  15
  -1   6  -9 32278.5 535.675  18
   1  -6   9 31942.9 575.973  15
   1  -6  10 889.558 94.2006  15
  -1   6 -10 924.013 84.3830  18
  -1   6 -11 232.387 38.3398  18
   1  -6  11 178.939 38.6957  15
   1  -6  12 98.5142 27.9935  15
   1  -6  13 54.0885 17.8743   8
  -1   5  11 20.9927 17.0774   7
  -1   5  10 1022.06 78.0951  13
  -1   5  10 975.774 89.2365   7
  -1   5   9 289.369 48.0518  13
  -1   5   9 292.170 51.4991   7
  -1   5   8 151.854 39.4325  14
  -1   5   8 151.311 38.5566   7
  -1   5   7 13602.0 362.747   7
  -1   5   7 13546.6 358.640  14
  -1   5   6 898.946 181.332   6
  -1   5   6 1007.11 97.2369  14
  -1   5   6 1089.67 102.229   7
  -1   5   5 2947.52 162.670   7
  -1   5   5 2935.50 160.889  14
  -1   5   5 2818.37 320.011   6
  -1   5   4 8993.85 546.128   6
  -1   5   4 8685.13 269.982   7
  -1   5   4 8219.26 259.878  14
  -1   5   3 12602.4 620.706   6
  -1   5   3 12110.9 644.341   3
  -1   5   2 407.438 117.940   3
  -1   5   2 595.136 126.618   6
  -1   5   1 9376.07 572.145   3
  -1   5   0 573.016 138.709   3
  -1   5  -1 12.2212 26.2323   3
  -1   5  -2 3343.42 336.327   3
  -1   5  -3 78069.9 1629.73   3
  -1   5  -4 7908.37 518.489   3
  -1   5  -5 794.729 163.274   3
   1  -5   6 550.531 135.378   5
  -1   5  -6 546.892 135.222   3
  -1   5  -7 2353.33 143.603  18
   1  -5   7 2458.77 303.220   5
   1  -5   7 2244.49 145.824  15
  -1   5  -8 97.1129 27.2883  18
   1  -5   8 93.6188 50.8797   1
   1  -5   8 97.7594 30.5963  15
   1  -5   8 179.637 96.4577   5
  -1   5  -9 799.292 83.6775  18
   1  -5   9 708.451 85.4933  15
  -1   5 -10 2803.59 147.098  18
   1  -5  10 2613.80 163.676  15
   1  -5  11 251.535 50.2076  15
   1  -5  12 4311.66 192.147  15
   1  -5  13 8937.20 242.111  15
   1  -5  13 9338.45 236.587   8
   1  -5  14 769.776 49.8202   9
   1  -5  14 740.304 46.5194   8
  -1   4  12 175.946 29.6040  13
  -1   4  11 4627.40 176.926  13
  -1   4  11 4471.28 192.172   7
  -1   4  10 8373.06 255.311  14
  -1   4  10 8381.84 258.466  13
  -1   4  10 8267.17 282.551   7
  -1   4   9 10554.2 307.801  13
  -1   4   9 10404.7 303.883  14
  -1   4   9 10736.0 333.268   7
  -1   4   8 2261.05 150.387   7
  -1   4   8 2499.63 150.976  14
  -1   4   7 143.987 36.6474  14
  -1   4   7 147.328 77.0155   6
  -1   4   7 142.207 37.3733   7
  -1   4   6 9099.24 276.490   7
  -1   4   6 9184.43 585.336   6
  -1   4   6 9514.10 278.667  14
  -1   4   5 39410.0 1168.48   6
  -1   4   4 2064.21 233.373   3
  -1   4   4 1999.33 250.509   6
  -1   4   3 31642.7 924.958   6
  -1   4   3 31266.7 918.773   3
  -1   4   2 3048.61 265.844   6
  -1   4   2 2842.71 273.862   3
  -1   4   1 35.2709 27.2818   6
  -1   4   1 457.706 107.722   3
  -1   4   0 1.96053 19.0350   3
  -1   4  -1 14.0046 25.6596   3
  -1   4  -2 33299.9 927.739   3
  -1   4  -3 5372.07 374.108   3
  -1   4  -4 25984.1 830.304   3
  -1   4  -5 699.507 137.729   3
   1  -4   6 10738.8 584.861   5
  -1   4  -6 11439.6 551.399   3
   1  -4   7 2388.64 290.425   5
   1  -4   8 301.934 51.9464  15
   1  -4   8 404.842 125.648   5
   1  -4   8 417.741 124.644   1
   1  -4   9 9877.61 309.852  15
   1  -4   9 11098.2 686.632   5
   1  -4  10 13554.7 371.820  15
   1  -4  11 2212.85 148.446  15
   1  -4  12 155.420 39.0478  15
   1  -4  13 154.370 32.9090   8
   1  -4  13 176.050 36.7162  15
   1  -4  14 11615.0 198.147   8
   1  -4  14 11928.8 238.353  15
  -1   3  13 14.5927 14.3108  10
  -1   3  12 30.8351 16.8508  13
  -1   3  12 57.2099 20.0350  10
  -1   3  11 2287.32 136.362  10
  -1   3  11 2037.56 132.658  13
  -1   3  11 2061.69 141.218   7
  -1   3  10 2444.41 148.689  13
  -1   3  10 2802.15 148.330  14
  -1   3  10 2473.59 159.934   7
  -1   3  10 2735.40 154.870  10
  -1   3   9 2179.47 140.276  13
  -1   3   9 2391.20 143.377  10
  -1   3   9 2411.95 141.471  14
  -1   3   9 2151.52 148.964   7
  -1   3   8 74.2630 28.1638   7
  -1   3   8 72.5037 54.2159   6
  -1   3   8 124.154 29.5561  14
  -1   3   7 377.451 125.698   6
  -1   3   6 67.4648 49.4752   6
  -1   3   5 36986.8 1075.57   6
  -1   3   4 20710.8 744.921   6
  -1   3   4 22855.5 651.209   3
  -1   3   3 193396. 1898.43   3
  -1   3   3 189446. 2054.75   6
  -1   3   2 63.7605 35.2010   6
  -1   3   2 46.2980 31.9644   3
  -1   3   1 19897.8 607.763   3
  -1   3   0 4103.15 277.798   3
  -1   3  -1 73519.0 1187.95   3
  -1   3  -2 40986.4 896.989   3
  -1   3  -3 3161.39 251.320   3
  -1   3  -4 14615.4 544.016   3
   1  -3   5 17430.3 652.673   5
  -1   3  -5 17482.4 600.951   3
   1  -3   6 63575.7 1361.48   5
  -1   3  -6 65947.7 1154.65   3
   1  -3   7 42418.0 1201.74   5
   1  -3   8 681.578 152.387   1
   1  -3   8 724.511 169.539   5
   1  -3   9 21387.9 955.509   5
   1  -3   9 20776.3 428.279  15
   1  -3  10 19516.4 429.821  15
   1  -3  11 9575.49 304.154  15
   1  -3  12 2405.54 147.267  15
   1  -3  13 1813.35 115.368  15
   1  -3  13 1949.56 111.270   8
   1  -3  14 87.3192 21.7896  15
   1  -3  15 45.3267 13.1178   9
  -1   2  14 775.859 55.8128  10
  -1   2  13 11117.8 271.613  10
  -1   2  12 5383.03 214.987  13
  -1   2  12 5416.84 214.010  10
  -1   2  11 5097.47 219.038  13
  -1   2  11 5180.75 229.867   7
  -1   2  11 5369.68 225.627  10
  -1   2  10 318.615 53.9860  13
  -1   2  10 386.307 64.1048   7
  -1   2   9 9621.55 293.322  13
  -1   2   9 9885.89 635.667   6
  -1   2   9 9869.36 308.036   7
  -1   2   8 346.799 110.944   6
  -1   2   7 16316.1 753.741   6
  -1   2   6 8.23792 14.7879   5
  -1   2   6 55.3073 42.3594   6
  -1   2   5 82770.3 1124.07   5
  -1   2   5 82212.7 1485.41   6
  -1   2   4 6146.07 271.628   3
  -1   2   4 5730.10 357.038   6
  -1   2   4 6115.08 265.174   5
  -1   2   3 488.671 96.4307   6
  -1   2   3 471.983 75.9404   3
  -1   2   2 27701.5 597.730   3
  -1   2   1 19155.0 501.352   3
  -1   2   0 19331.8 508.956   3
  -1   2  -1 5505.86 275.088   3
  -1   2  -2 211656. 1742.24   3
  -1   2  -3 467.863 81.7458   2
  -1   2  -3 487.302 84.8901   3
  -1   2  -4 18049.8 529.478   3
   1  -2   4 18495.9 577.257   5
  -1   2  -4 18221.7 500.854   2
   1  -2   5 10282.3 479.189   5
  -1   2  -5 10989.4 415.442   3
   1  -2   6 153209. 2040.67   5
  -1   2  -6 161487. 1566.54   3
   1  -2   7 9466.19 469.566   1
   1  -2   7 8337.24 520.744   5
   1  -2   8 39027.7 1207.91   5
   1  -2   9 1732.30 117.488  15
   1  -2   9 1625.12 257.270   5
   1  -2  10 1616.41 117.800  10
   1  -2  10 1476.58 255.891   5
   1  -2  10 1552.29 116.803  15
   1  -2  11 499.525 67.0270  15
   1  -2  11 583.737 72.2443  10
   1  -2  12 7230.91 246.013  15
   1  -2  12 7423.73 252.384  10
   1  -2  13 152.221 32.6989  10
   1  -2  13 185.655 35.6474  15
   1  -2  14 310.968 39.8209  10
   1  -2  15 20.4134 10.6003   9
  -1   1  15 1060.80 55.7073  10
  -1   1  14 326.398 43.4429  10
  -1   1  13 734.130 77.3796  10
  -1   1  12 241.212 49.5760  13
  -1   1  11 3971.28 197.780  13
  -1   1  10 47660.2 662.080  13
  -1   1  10 48345.2 693.662   7
  -1   1   9 20219.3 875.406   6
  -1   1   9 19941.3 410.443  13
  -1   1   9 19480.5 420.232   7
  -1   1   8 8962.28 500.350   5
  -1   1   8 7393.11 505.569   6
  -1   1   7 3720.15 335.854   6
  -1   1   7 4339.81 323.752   5
  -1   1   6 763.486 143.895   6
  -1   1   6 687.267 116.717   5
  -1   1   5 127925. 1407.28   5
  -1   1   5 127436. 1685.46   6
  -1   1   4 35219.3 804.265   6
  -1   1   4 36930.3 460.140   3
  -1   1   4 36594.9 643.454   5
  -1   1   3 116682. 932.647   5
  -1   1   3 114305. 1238.34   4
  -1   1   3 115512. 926.944   3
  -1   1   2 1184.26 67.2240   5
  -1   1   1 212807. 1213.42   4
   1  -1   0 32061.5 221.667   5
  -1   1   0 34814.6 557.321   2
  -1   1  -1 81247.2 863.284   2
   1  -1   1 89612.3 686.620   5
  -1   1  -2 266243. 1614.18   2
   1  -1   2 273503. 1582.94   5
  -1   1  -3 106342. 1084.43   2
   1  -1   3 110989. 1200.99   5
  -1   1  -4 106751. 1106.13   2
   1  -1   4 105178. 1353.07   5
  -1   1  -5 57307.9 836.941   2
   1  -1   5 57690.8 1110.35   5
  -1   1  -6 160126. 1406.30   2
   1  -1   6 152202. 2010.64   5
   1  -1   7 7682.41 492.099   5
   1  -1   8 674.498 160.964   5
   1  -1   9 630.412 152.050   5
   1  -1  10 699.896 78.9401  10
   1  -1  10 604.576 159.389   5
   1  -1  11 15344.8 384.231  10
   1  -1  12 2570.09 155.868  10
   1  -1  13 3220.95 162.168  10
   1  -1  14 1614.13 98.2524  10
   1  -1  15 2277.60 82.0931   9
  -1   0  15 1245.27 71.5710  10
  -1   0  14 574.334 62.5997  10
  -1   0  13 2142.10 137.014  10
  -1   0  13 2339.02 121.148  15
  -1   0  12 1882.59 136.112  13
  -1   0  12 2200.37 131.007  15
  -1   0  11 13832.9 374.130  13
  -1   0  11 14973.2 352.497  15
  -1   0  10 8812.27 286.366  13
  -1   0  10 9086.75 271.762  15
  -1   0  10 9609.92 597.304   5
  -1   0   9 1634.78 115.119  13
  -1   0   9 1710.98 243.562   5
  -1   0   9 1624.31 238.585   6
  -1   0   8 372.136 104.693   5
  -1   0   8 211.153 79.6640   6
  -1   0   7 33449.9 929.736   5
  -1   0   7 32243.8 915.281   6
  -1   0   6 4140.21 301.101   6
  -1   0   6 4071.33 294.580   5
  -1   0   6 4046.90 278.693   1
  -1   0   5 16465.0 516.603   1
  -1   0   5 15960.9 520.267   5
  -1   0   4 6434.36 305.741   6
  -1   0   4 6131.85 291.843   1
  -1   0   4 5915.43 318.208   4
  -1   0   3 34158.9 670.690   4
  -1   0   3 32368.7 611.866   1
  -1   0   2 73613.1 641.787   2
  -1   0   2 77167.4 856.750   1
  -1   0   1 215604. 1167.08   2
  -1   0   0 105908. 874.507   2
   1   0   1 91136.8 781.247   5
  -1   0  -1 89242.1 859.294   2
   1   0   2 958.615 97.5550   5
  -1   0  -2 1055.03 100.925   2
  -1   0  -3 15393.1 407.690   2
   1   0   3 15089.1 455.264   5
   1   0   4 79202.8 1175.16   5
  -1   0  -4 78782.0 986.298   2
   1   0   5 36628.4 899.551   5
  -1   0  -5 39156.2 726.723   2
   1   0   6 51132.3 1166.14   5
  -1   0  -6 54734.3 884.750   2
   1   0   7 9704.91 559.471   5
   1   0   8 2375.83 294.717   5
   1   0   9 2499.65 146.909  10
   1   0   9 2100.23 293.128   5
   1   0  10 780.096 181.386   5
   1   0  10 866.716 90.9813  10
   1   0  11 3899.97 199.081  10
   1   0  12 6675.16 256.807  10
   1   0  13 77.4829 30.1436  10
   1   0  14 910.977 74.8604  10
   1   0  14 962.228 65.8212   9
  -1  -1  15 4.93614 7.48186  10
  -1  -1  14 906.839 79.4356  10
  -1  -1  14 981.622 71.9067  15
  -1  -1  13 486.778 61.0232  15
  -1  -1  12 27613.2 490.689  15
  -1  -1  11 74315.9 867.724  13
  -1  -1  11 75986.5 825.269  15
  -1  -1  10 389.573 60.6119  13
  -1  -1  10 321.560 110.427   5
  -1  -1  10 396.819 58.2188  15
  -1  -1   9 77.5666 55.1460   5
  -1  -1   8 219.124 75.4518   6
  -1  -1   8 208.983 82.8852   5
  -1  -1   8 136.043 56.9320   1
  -1  -1   7 40.2678 32.5818   6
  -1  -1   7 9.12514 21.4900   5
  -1  -1   7 68.4479 42.8266   1
  -1  -1   6 522.687 99.3428   6
  -1  -1   6 426.359 95.5079   1
  -1  -1   5 15299.1 473.650   6
  -1  -1   5 14084.6 545.058   4
  -1  -1   5 13712.6 502.580   1
  -1  -1   4 7765.24 363.324   4
  -1  -1   4 7518.63 342.062   1
  -1  -1   3 87214.4 848.742   6
  -1  -1   3 85223.9 1088.98   4
  -1  -1   3 84168.1 1059.68   1
  -1  -1   3 85806.6 579.097   2
  -1  -1   2 15332.6 408.970   1
  -1  -1   2 15519.1 302.718   2
  -1  -1   1 97569.9 862.810   2
  -1  -1   1 98745.9 925.786   1
  -1  -1   0 102844. 957.622   2
  -1  -1   0 102787. 817.801   1
  -1  -1  -1 17714.4 429.992   2
  -1  -1  -2 2518.80 173.932   2
   1   1   3 37579.5 772.389   5
  -1  -1  -3 38431.1 726.588   2
  -1  -1  -4 52919.4 890.192   2
   1   1   4 53028.4 1006.34   5
   1   1   5 3567.97 290.640   5
  -1  -1  -5 3862.02 253.731   2
  -1  -1  -6 7050.94 357.775   2
   1   1   6 6478.72 425.008   5
   1   1   7 3001.61 314.837   5
   1   1   8 5.61067 17.1646   5
   1   1   9 444.113 64.3891  10
   1   1   9 419.118 60.7669  14
   1   1   9 452.217 137.862   5
   1   1  10 103.291 31.5188  14
   1   1  10 116.408 32.9625  10
   1   1  11 2.43854 15.1784  10
   1   1  11-3.67092 15.1522  14
   1   1  12 556.788 73.7234  10
   1   1  13 5.18257 13.9206  10
   1   1  14 4183.23 151.624  10
  -1  -2  15 3021.85 97.5668  15
  -1  -2  15 3333.06 115.164  10
  -1  -2  14 6657.52 208.309  10
  -1  -2  14 6388.32 198.400  15
  -1  -2  13 1021.43 90.9337  15
  -1  -2  12 12041.8 332.107  15
  -1  -2  11 108.489 34.2936  15
  -1  -2  10 3185.14 172.836  13
  -1  -2  10 3665.49 394.436   5
  -1  -2  10 3175.70 167.796  15
  -1  -2   9 208.955 42.3663  13
  -1  -2   9 104.011 64.6144   5
  -1  -2   9 86.5824 55.3569   1
  -1  -2   9 121.957 31.4392  15
  -1  -2   8 3184.19 312.349   1
  -1  -2   8 3195.28 335.709   5
  -1  -2   7 405.117 105.689   1
  -1  -2   6 7474.96 325.013   6
  -1  -2   6 6736.26 411.963   1
  -1  -2   5 8468.43 296.832   6
  -1  -2   5 7552.04 405.964   1
  -1  -2   5 7856.79 406.025   4
  -1  -2   4 16976.3 345.193   6
  -1  -2   4 15355.3 536.329   1
  -1  -2   4 16484.2 277.586   2
  -1  -2   4 15212.4 522.685   4
  -1  -2   3 4154.61 127.459   6
  -1  -2   3 3995.29 178.863   2
  -1  -2   3 3876.00 248.979   1
  -1  -2   2 522576. 2625.93   1
   1   2  -2 512561. 2482.00   3
   1   2  -1 973038. 3507.77   3
  -1  -2   1 999999. 3329.80   1
  -1  -2   0 39620.7 591.399   1
  -1  -2   0 38282.0 693.871   2
  -1  -2  -1 40700.2 501.648   1
  -1  -2  -1 36473.0 719.620   2
  -1  -2  -2 198.729 56.5164   2
  -1  -2  -3 3583.25 253.533   2
  -1  -2  -4 900.071 132.897   2
  -1  -2  -5 2288.02 226.872   2
   1   2   5 2313.64 251.575   5
   1   2   6 24144.1 879.099   5
  -1  -2  -6 25454.0 766.205   2
   1   2   7 6236.52 477.652   5
   1   2   8 12967.1 339.238  10
   1   2   8 13318.0 343.683  14
   1   2   9 32751.2 571.612  10
   1   2   9 33359.6 559.519  14
   1   2  10 555.681 75.9737  10
   1   2  10 568.294 73.3850  14
   1   2  11 6279.00 250.594  10
   1   2  11 6748.34 244.573  14
   1   2  12 158.315 33.5372  14
   1   2  12 140.305 36.5364  10
   1   2  13 3653.12 157.042  10
  -1  -3  15 70.1912 16.5621  15
  -1  -3  14 303.402 44.4799  15
  -1  -3  14 323.194 42.6737  10
  -1  -3  13 6757.91 234.861  15
  -1  -3  12 365.716 59.0701  15
  -1  -3  11 3502.62 183.677  15
  -1  -3  10 23.9295 12.2929  15
  -1  -3   9 654.054 153.972   1
  -1  -3   9 658.329 169.045   5
  -1  -3   9 684.752 75.3821  15
  -1  -3   8 439.535 123.283   1
  -1  -3   7 66.8377 49.4082   1
  -1  -3   6 10709.2 557.853   1
  -1  -3   6 11360.3 544.661   4
  -1  -3   5 14327.4 565.518   4
  -1  -3   5 13177.6 581.998   1
   1   3  -4 7743.61 365.392   3
  -1  -3   4 7804.89 289.173   2
  -1  -3   4 7971.44 385.879   4
  -1  -3   4 7078.59 403.145   1
  -1  -3   3 42340.4 928.192   1
   1   3  -3 44069.4 901.678   3
  -1  -3   3 44048.9 756.873   2
   1   3  -2 3697.60 264.843   3
  -1  -3   2 3614.17 256.079   1
   1   3  -1 17996.3 598.467   3
  -1  -3   1 18530.7 538.514   1
  -1  -3   0 87732.6 1059.81   1
   1   3   0 83463.2 1290.44   3
   1   3   1 2210.59 210.124   3
  -1  -3  -1 1213.23 106.620   1
  -1  -3  -2 40.3797 39.7377   2
  -1  -3  -3 115.286 53.1555   2
  -1  -3  -4 27951.9 842.956   2
  -1  -3  -5 14960.0 647.153   2
  -1  -3  -6 4482.82 368.107   2
   1   3   7 635.216 74.9148  14
   1   3   8 23880.1 466.617  10
   1   3   8 23677.7 478.133  14
   1   3   9 70513.2 843.782  14
   1   3   9 71895.0 837.945  10
   1   3  10 2338.72 150.861  14
   1   3  10 2331.79 150.640  10
   1   3  11 779.982 83.5946  10
   1   3  11 839.948 85.0265  14
   1   3  12 419.128 51.7113  14
   1   3  13 133.639 20.6829  14
  -1  -4  15 1611.28 69.8485  15
  -1  -4  14 3.23693 10.5034  15
  -1  -4  13 1840.06 118.670  15
  -1  -4  12 61.9685 24.3818  15
  -1  -4  11 2827.68 166.190  15
  -1  -4  10 8460.20 285.515  15
  -1  -4   9 2596.85 326.267   1
  -1  -4   9 2416.86 326.127   5
   1   4  -9 2548.81 146.137  18
  -1  -4   9 2239.33 142.935  15
   1   4  -8 15481.9 353.558  18
  -1  -4   8 14124.3 759.083   1
  -1  -4   8 14544.9 344.981  15
  -1  -4   7 2748.89 319.683   1
  -1  -4   6 4153.57 374.372   1
  -1  -4   5 14352.4 664.212   1
  -1  -4   5 17190.2 623.114   4
  -1  -4   4 17149.5 696.850   1
   1   4  -4 19188.8 692.473   3
  -1  -4   4 18937.2 562.771   2
  -1  -4   4 18850.4 609.266   4
   1   4  -3 154132. 1994.44   3
  -1  -4   3 151903. 1987.76   1
  -1  -4   3 155158. 1648.05   4
   1   4  -2 90952.8 1556.52   3
  -1  -4   2 93975.0 1479.59   1
  -1  -4   1 1205.39 157.424   1
   1   4  -1 1144.25 174.957   3
   1   4   0 9264.84 501.062   3
  -1  -4   0 10378.0 417.246   1
   1   4   1 21072.0 751.708   3
  -1  -4  -2 44219.3 1110.52   2
  -1  -4  -3 2495.13 274.071   2
  -1  -4  -4 270.598 86.9910   2
  -1  -4  -5 3811.77 359.644   2
  -1  -4  -6 676.504 153.455   2
   1   4   6 694.407 78.8507  14
   1   4   6 691.901 74.1044  10
   1   4   6 623.955 69.2216   7
   1   4   7 16760.1 381.362  10
   1   4   7 16648.9 355.089   7
   1   4   7 16110.5 397.143  14
   1   4   8 6283.33 240.626  10
   1   4   8 6166.04 249.841  14
   1   4   8 6700.54 231.424   7
   1   4   9 3234.97 179.945  14
   1   4   9 3357.46 174.809  10
   1   4  10 4143.95 195.632  14
   1   4  11 6271.23 213.775  14
   1   4  12 336.170 39.8170  14
  -1  -5  14 7735.30 187.397  15
  -1  -5  13 355.186 49.0410  15
  -1  -5  12 1081.55 94.2839  15
  -1  -5  11 1692.64 123.986  15
   1   5 -10 32.1599 19.8694  18
  -1  -5  10-6.41805 22.1408  15
  -1  -5   9 2449.16 151.665  15
   1   5  -9 2686.72 160.432  18
   1   5  -8 14743.3 373.494  18
  -1  -5   8 14384.8 357.010  15
  -1  -5   8 14702.4 793.313   1
  -1  -5   7 1678.67 262.603   1
   1   5  -7 1724.26 125.034  18
  -1  -5   7 1863.53 120.762  15
  -1  -5   6 930.724 188.876   1
  -1  -5   5 4008.81 376.413   1
   1   5  -4 9425.23 554.831   3
  -1  -5   4 9092.61 553.272   1
  -1  -5   3 39514.5 1118.00   1
  -1  -5   3 41866.2 1047.13   2
   1   5  -3 39648.5 1153.71   3
   1   5  -2 41820.7 1197.62   3
  -1  -5   2 44828.9 1119.99   1
  -1  -5   1 9335.42 484.666   1
   1   5  -1 8487.74 543.273   3
   1   5   0 11701.6 631.115   3
  -1  -5  -1 639.251 145.383   2
  -1  -5  -2 9093.75 567.952   2
  -1  -5  -3 10291.6 612.888   2
   1   5   4 5808.01 211.734   7
   1   5   4 5673.40 210.650  12
  -1  -5  -4 5355.51 455.511   2
   1   5   4 6127.17 227.135  14
  -1  -5  -5 1692.25 258.093   2
   1   5   5 1705.80 119.757   7
   1   5   5 1706.66 116.022  12
   1   5   5 1710.48 126.533  14
   1   5   6 2214.91 148.829  14
   1   5   6 2257.53 138.550   7
   1   5   7 85884.3 837.005   7
   1   5   7 82643.1 924.025  14
   1   5   8 24645.1 502.715  14
   1   5   8 26874.8 463.717   7
   1   5   9 883.609 89.8431  14
   1   5   9 1016.84 84.4906   7
   1   5  10 24.2479 14.2732  14
   1   5  11 151.264 28.5548  14
  -1  -6  13 180.674 30.1856  15
  -1  -6  12 878.644 77.1681  15
   1   6 -11 276.533 45.5618  18
  -1  -6  11 254.278 45.9868  15
   1   6 -10 6462.45 237.177  18
  -1  -6  10 6202.79 233.141  15
  -1  -6   9 2599.36 152.769  15
   1   6  -9 2626.75 162.658  18
   1   6  -8 21956.2 479.644  18
  -1  -6   8 23802.8 454.094  15
   1   6  -7 75.7277 28.3837  18
  -1  -6   6 17.6779 32.7689   1
   1   6  -6 66.4731 29.4819  18
   1   6  -5 751.727 85.4428  18
  -1  -6   5 779.586 177.629   1
  -1  -6   4 2294.16 295.507   1
   1   6  -4 2540.85 151.814  18
  -1  -6   3 141.567 68.2249   2
   1   6  -3 103.846 30.3248  18
  -1  -6   2 6.91977 26.8858   2
   1   6  -2-0.31434 13.1301   3
   1   6  -1 3472.05 370.786   3
   1   6  -1 3749.72 173.191  12
  -1  -6   1 3631.52 366.822   2
   1   6   0 25037.5 456.200  12
  -1  -6   0 25132.6 984.212   2
   1   6   1 8088.34 263.762  12
  -1  -6  -1 7972.36 565.024   2
   1   6   2 232.947 43.2179  14
   1   6   2 241.313 47.0545  12
  -1  -6  -2 114.762 69.1168   2
   1   6   3 8536.24 278.546  12
  -1  -6  -3 9035.56 614.456   2
   1   6   3 9759.20 287.513  14
   1   6   4 33.9606 21.6506   7
   1   6   4 89.0712 29.6580  14
   1   6   4 120.591 36.4175  12
   1   6   5 8884.40 279.163  12
   1   6   5 8679.65 288.783  14
   1   6   5 8582.15 278.772   7
   1   6   6 257.659 49.2789  14
   1   6   6 297.441 50.8842   7
   1   6   7 4472.89 185.872   7
   1   6   7 4198.15 196.509  14
   1   6   8 285.801 44.3017   7
   1   6   8 248.374 47.1951  14
   1   6   9 8358.42 236.043  14
   1   6  10 1430.42 82.7105  14
  -1  -7  12-0.37112 8.07662  15
  -1  -7  11 993.165 73.5145  15
   1   7 -11 949.992 70.4328  18
  -1  -7  10 3922.79 159.649  15
   1   7 -10 3591.70 162.142  18
  -1  -7   9 1270.79 94.7638  15
   1   7  -9 1181.01 102.442  18
   1   7  -8 2296.30 151.177  18
   1   7  -7 200.509 44.6968  18
   1   7  -6 1449.63 125.148  18
   1   7  -5 8276.94 298.180  18
   1   7  -4 1794.76 122.009  12
   1   7  -4 1826.16 136.203  18
   1   7  -3 715.724 79.4473  12
   1   7  -3 793.491 87.6838  18
   1   7  -2 898.196 91.6070  12
   1   7  -2 1036.23 96.6764  18
   1   7  -1 4703.56 213.123  12
   1   7   0 8932.95 295.082  12
   1   7   1 33275.5 571.927  12
   1   7   2 37.1659 18.4378  12
   1   7   2 37.3530 18.1272  14
   1   7   3 6262.87 241.896   7
   1   7   3 6192.87 244.865  12
   1   7   4 3343.36 173.281  12
   1   7   4 3543.90 172.003  14
   1   7   4 3471.55 177.253   7
   1   7   5 1115.76 93.8103  12
   1   7   5 1173.19 97.8779  14
   1   7   5 1197.41 101.131   7
   1   7   6 1871.19 116.277   7
   1   7   6 1896.22 120.471  14
   1   7   7 366.150 45.8389   7
   1   7   7 401.925 52.5524  14
   1   7   8 168.747 27.0691   7
   1   8 -11 1089.92 55.6315  18
   1   8 -10 378.941 45.3199  18
   1   8  -9 3196.22 146.353  18
   1   8  -8 167.275 36.9176  18
   1   8  -7 1035.80 95.5651  18
   1   8  -6 652.419 78.2227  18
   1   8  -5 10814.0 316.214  18
   1   8  -4 1043.57 90.4704  12
   1   8  -4 1117.14 102.419  18
   1   8  -3 3459.18 172.378  12
   1   8  -3 3784.03 181.132  18
   1   8  -2 7827.98 267.167  12
   1   8  -1 392.917 63.0323  12
   1   8   0 302.235 53.1059  12
   1   8   1 1314.79 111.131  12
   1   8   2 2357.98 143.967   7
   1   8   2 2267.49 142.569  12
   1   8   3 466.212 62.4406  12
   1   8   3 509.570 64.0951   7
   1   8   4 195.463 37.7118   7
   1   8   4 196.151 38.5207  12
   1   8   5 382.356 44.5830  12
   1   8   5 358.820 45.7773   7
   1   8   6 1577.10 81.2161   7
   1   9  -9 429.952 38.2118  18
   1   9  -8 28.0332 12.1825  18
   1   9  -7 1254.63 83.3368  18
   1   9  -6 2695.71 127.543  18
   1   9  -5 8935.78 233.612  18
   1   9  -4 95.7300 25.4502  12
   1   9  -4 64.3404 20.5017  18
   1   9  -3 504.413 57.8442  12
   1   9  -2 525.931 61.5237  12
   1   9  -1 3032.88 146.745  12
   1   9   0 879.454 79.6996   7
   1   9   0 859.746 78.1796  12
   1   9   1 5112.38 184.091  12
   1   9   1 5134.44 182.444   7
   1   9   2 152.353 30.1600   7
   1   9   2 169.277 32.0578  12
   1   9   3 1076.83 71.9063  12
   1   9   3 1057.77 69.9231   7
   1   9   4 450.303 38.6054   7
   1  10  -4-3.13401 6.21181   7
   1  10  -3 31.6545 11.9910   7
   1  10  -2 15.4913 9.75394   7
   1  10  -1 1279.19 66.9084   7
   1  10   0 20.6000 10.3539   7
  -2   9   3 332.177 34.3106   7
  -2   9   2 542.047 46.4555  17
  -2   9   2 601.776 48.9900   7
   2  -9  -1 791.499 59.0644  16
  -2   9   1 747.248 64.8186  17
  -2   9   1 818.234 60.4297   7
   2  -9   0 13954.4 280.180  16
  -2   9   0 14643.6 257.126   7
   2  -9   1 47.6141 23.4824  16
   2  -9   2 4389.13 169.485  16
   2  -9   3 1756.35 107.964  16
   2  -9   4 337.479 46.9225  16
   2  -9   5 11322.6 256.425  16
   2  -9   6 541.291 51.6926  16
   2  -9   7 2212.98 88.0342  16
  -2   8   6 303.026 38.7932   7
  -2   8   5 163.735 31.7338   7
  -2   8   4 92.2756 25.6138   7
  -2   8   3 2052.79 116.880  17
  -2   8   3 2001.56 118.573   7
   2  -8  -2 1124.00 85.6300  16
  -2   8   2 1058.70 88.9860   7
  -2   8   1 22354.4 416.223   7
  -2   8   0 9898.72 275.558   7
  -2   8  -1 12905.1 311.828   7
  -2   8  -2 2227.23 132.546  18
  -2   8  -3 3278.91 165.493  18
  -2   8  -4 3975.18 184.104  18
  -2   8  -5 733.030 79.9352  18
   2  -8   6 59.6735 23.0682  16
  -2   8  -6 35.7190 19.0700  18
  -2   8  -7 771.863 75.8278  18
   2  -8   7 898.791 75.8589  16
   2  -8   8 2676.25 111.793  16
   2  -8   8 2761.84 118.077   8
   2  -8   9 122.971 24.4616   8
   2  -8  10 1656.10 70.2456   8
  -2   7   9 2255.35 85.6062   7
  -2   7   8 114.194 25.9324   7
  -2   7   8 88.3601 17.5192  13
  -2   7   7 137.073 31.5462   7
  -2   7   6 19.6835 16.0199   7
  -2   7   5 3170.39 161.790   7
  -2   7   4 7.63599 15.2514   7
  -2   7   4 1.09941 14.5669  17
  -2   7   3 714.459 82.0806   7
  -2   7   2 41087.4 610.044   7
  -2   7   1 54935.9 698.103   7
  -2   7   0 9447.95 286.785   7
  -2   7  -1 2684.38 152.541  18
  -2   7  -2 1158.81 102.722  18
  -2   7  -3 772.832 86.7887  18
  -2   7  -4 1116.76 104.147  18
  -2   7  -5 4036.72 197.631  18
  -2   7  -6 14.9745 17.6898  18
  -2   7  -7 3729.41 184.725  18
   2  -7   7 4213.53 183.438  16
  -2   7  -8 775.751 79.5798  18
   2  -7   8 909.756 78.6647  16
  -2   7  -9 514.243 60.8497  18
   2  -7  10 3228.22 146.115   8
   2  -7  11 7103.55 188.076   8
   2  -7  12 301.160 29.7080   8
  -2   6  10-1.93159 6.35226  13
  -2   6  10 0.36425 10.3302   7
  -2   6   9 1675.59 94.3392  13
  -2   6   9 1746.62 107.502   7
  -2   6   8 1610.29 113.985   7
  -2   6   7 2378.64 146.462   7
  -2   6   6 690.519 81.4821   7
  -2   6   5 1616.65 124.860   7
  -2   6   4 7194.29 261.614   7
  -2   6   3 22071.7 450.085   7
  -2   6   2 26769.7 1064.01   3
  -2   6   2 27419.4 487.856   7
  -2   6   1 5760.06 219.373   7
  -2   6   1 5693.29 501.763   3
  -2   6   0-3.04573 9.51676  18
  -2   6   0 80.6132 63.2354   3
  -2   6  -1 6731.99 544.604   3
  -2   6  -1 6552.58 230.859  18
  -2   6  -2 6650.69 238.765  18
  -2   6  -2 7699.17 580.600   3
  -2   6  -3 1526.04 117.280  18
  -2   6  -3 1771.12 273.982   3
  -2   6  -4 1825.39 131.311  18
  -2   6  -4 1875.28 287.585   3
  -2   6  -5 5620.51 233.223  18
  -2   6  -6 99.1786 36.0446  18
  -2   6  -7 13.4668 11.3787  18
   2  -6   7 43.9817 20.1656  16
  -2   6  -8 38651.4 589.059  18
  -2   6  -9 30970.4 501.773  18
  -2   6 -10 526.022 59.1206  18
   2  -6  11 2823.50 144.917   8
   2  -6  12 1841.97 99.9719   8
   2  -6  13 755.277 47.6885   8
  -2   5  11 24.4986 10.6849  13
  -2   5  10 598.980 61.4216  13
  -2   5  10 578.815 65.6208   7
  -2   5   9 92.7047 31.0971   7
  -2   5   9 137.945 33.9095  13
  -2   5   8 2831.00 167.858   7
  -2   5   7 8166.56 282.775   7
  -2   5   6 2492.92 154.042   7
  -2   5   5 1276.62 225.512   6
  -2   5   5 1136.64 102.329   7
  -2   5   5 1262.93 102.954  17
  -2   5   4 3.68587 15.1766   7
  -2   5   4 80.4840 58.9898   6
  -2   5   3 66001.7 1554.75   3
  -2   5   3 64182.8 717.214   7
  -2   5   2 1689.37 247.062   3
  -2   5   2 1619.24 232.060   6
  -2   5   1 1604.83 224.915   6
  -2   5   1 1753.57 251.520   3
  -2   5   0 5462.36 450.663   3
  -2   5  -1 10879.3 637.214   3
  -2   5  -2 253.117 97.2118   3
  -2   5  -3 395.848 120.722   3
  -2   5  -4 8936.54 583.349   3
  -2   5  -5 96.2729 61.7976   3
  -2   5  -5 185.450 41.9175  18
   2  -5   5 205.552 46.9106  15
  -2   5  -6 24.3581 31.7064   3
  -2   5  -6 24.7434 15.1199  18
   2  -5   6 28.8975 18.6969  15
  -2   5  -7 4029.30 191.888  18
   2  -5   7 4064.20 206.474  15
   2  -5   7 4483.39 187.975  16
  -2   5  -8 8793.50 278.596  18
   2  -5   8 8706.75 306.478  15
  -2   5  -9 7396.50 246.799  18
   2  -5   9 6721.25 268.809  15
   2  -5  10 175.913 45.2121  15
   2  -5  11 195.080 43.6883   8
   2  -5  12 3457.37 138.061   9
   2  -5  12 3344.26 153.208   8
   2  -5  13 3103.07 106.966   9
   2  -5  13 3364.42 124.363   8
  -2   4  12 876.484 63.8843  13
  -2   4  11 3778.31 160.265  13
  -2   4  10 1428.84 109.194  13
  -2   4  10 1458.69 115.540   7
  -2   4   9 15919.3 401.033   7
  -2   4   8 4210.53 210.643   7
  -2   4   7 7707.26 270.878   7
  -2   4   6 655.727 173.797   6
  -2   4   6 635.252 73.8383   7
  -2   4   5 895.566 187.977   6
  -2   4   5 790.471 80.1936   7
  -2   4   4 134.359 70.9835   6
  -2   4   3-12.9204 24.4317   3
  -2   4   3 104.769 58.0214   6
  -2   4   2 680.610 143.687   3
  -2   4   1 16594.7 711.205   3
  -2   4   0 28918.2 953.238   3
  -2   4  -1 714.481 152.415   3
  -2   4  -2 39543.9 1124.88   3
  -2   4  -3 16577.1 733.501   3
  -2   4  -4 1171.78 197.978   3
  -2   4  -5-15.7616 26.4547   3
  -2   4  -6 10913.9 596.765   3
  -2   4  -7 50579.7 629.077  18
   2  -4   7 50580.1 699.554  15
  -2   4  -8 64868.0 711.577  18
   2  -4   8 62539.2 794.748  15
   2  -4   9 4942.91 227.461  15
   2  -4  10 2891.40 172.218  15
   2  -4  11 322.879 56.6092  15
   2  -4  11 336.775 58.4343   8
   2  -4  12 9773.81 277.041   8
   2  -4  13 3765.52 145.707   9
   2  -4  13 3947.52 146.390   8
   2  -4  14 208.509 27.2187   9
  -2   3  13 1115.17 72.2120  13
  -2   3  12 421.146 53.4096  13
  -2   3  11 601.917 70.4071  13
  -2   3  10 970.916 98.3111  13
  -2   3  10 964.226 99.5301   7
  -2   3   9 121.104 34.6053   7
  -2   3   8 6933.06 263.204   7
  -2   3   7 16982.2 850.093   6
  -2   3   7 18187.4 403.257   7
  -2   3   6 8648.83 587.497   6
  -2   3   5 67.9378 50.1468   6
  -2   3   4 2882.45 299.091   6
  -2   3   4 3300.53 267.512   3
  -2   3   3 7096.71 406.434   3
  -2   3   2 9306.93 477.709   3
  -2   3   1 39950.1 996.205   3
  -2   3   0 525.357 116.756   3
  -2   3  -1 50634.4 1145.57   3
  -2   3  -2 78110.4 1438.24   3
  -2   3  -3 4921.32 367.739   3
  -2   3  -4 467.260 115.833   3
   2  -3   4 517.702 99.5899   5
   2  -3   5 2510.83 250.485   5
  -2   3  -5 2226.86 254.624   3
   2  -3   6 8008.60 489.524   5
  -2   3  -6 7714.12 471.906   3
   2  -3   7 3040.82 321.252   5
   2  -3   8 13097.2 344.702  15
   2  -3   8 12309.6 688.638   5
   2  -3   9 818.137 88.6078  15
   2  -3  10 1154.05 106.726  15
   2  -3  11 1995.76 134.629  15
   2  -3  11 1971.34 139.018   8
   2  -3  12 2518.27 141.927   8
   2  -3  12 2587.09 139.058  15
   2  -3  13 82.5119 21.3771   8
   2  -3  13 106.525 28.2832   9
   2  -3  14 2162.88 99.7569   9
  -2   2  13 229.189 38.4371  13
  -2   2  13 213.515 33.7255  10
  -2   2  12 4.85163 13.9864  13
  -2   2  12 2.64288 10.7437  10
  -2   2  11 271.298 51.0143  13
  -2   2  10 4053.12 200.239  13
  -2   2  10 4755.73 191.653  15
  -2   2  10 4253.71 212.234   7
  -2   2   9 2751.22 168.184   7
  -2   2   8 3148.22 355.857   6
  -2   2   8 3190.65 173.306   7
  -2   2   7 2488.49 315.907   6
  -2   2   6 6497.36 472.949   6
  -2   2   5 9048.13 527.475   6
  -2   2   4 40331.5 822.797   3
  -2   2   3 4762.40 294.651   4
  -2   2   3 4326.56 286.586   3
  -2   2   2 3785.50 271.526   3
  -2   2   2 3980.16 241.513   4
  -2   2   1 31925.3 621.068   4
  -2   2   0 54202.9 1057.80   2
  -2   2  -1 11233.4 485.956   2
   2  -2   2 4936.38 225.376   5
  -2   2  -2 4414.72 308.746   2
  -2   2  -3 27286.9 768.491   2
   2  -2   3 31217.5 682.350   5
  -2   2  -4 3370.30 273.978   2
   2  -2   4 3718.71 269.497   5
   2  -2   5 27587.5 822.346   5
  -2   2  -5 26585.5 793.066   2
  -2   2  -6 34605.2 920.155   2
   2  -2   6 33699.9 1000.90   5
  -2   2  -6 35407.7 940.551   3
   2  -2   7 923.730 178.282   5
   2  -2   8 478.404 134.086   5
   2  -2   9 266.742 104.358   5
   2  -2   9 324.878 53.7346  15
   2  -2  10 4490.00 191.225  10
   2  -2  10 4227.14 191.860  15
   2  -2  10 3859.97 195.880   8
   2  -2  11 17.6765 16.4489  10
   2  -2  11 11.1227 13.5876   8
   2  -2  12 7446.77 227.099  10
   2  -2  12 7248.10 231.867   8
   2  -2  13 1309.94 97.0481   9
   2  -2  14 332.348 40.7625   9
  -2   1  14 57.5697 17.2838  10
  -2   1  13 65.8220 24.2218  13
  -2   1  13 70.1621 22.9397  10
  -2   1  12 91.3513 30.6087  13
  -2   1  12 157.697 32.0558  15
  -2   1  11 128.953 34.3426  13
  -2   1  11 133.354 34.4178  15
  -2   1  10 151.122 38.3120  13
  -2   1  10 140.161 34.2259  15
  -2   1   9 12309.2 336.603  13
  -2   1   9 13048.0 715.803   6
  -2   1   9 12352.3 350.920   7
  -2   1   9 12668.7 321.968  15
  -2   1   8 593.533 145.984   6
  -2   1   8 573.485 71.4035   7
  -2   1   7 9247.47 570.791   6
  -2   1   6 1571.56 219.706   6
  -2   1   5 149065. 1974.95   6
  -2   1   4 15971.2 600.957   4
  -2   1   4 17257.3 486.295   3
  -2   1   3 817.100 123.888   4
  -2   1   2 1152.32 137.033   2
  -2   1   2 1248.73 144.173   4
  -2   1   1 7379.22 347.794   2
  -2   1   0 116011. 1389.66   2
  -2   1  -1 21176.9 612.004   2
  -2   1  -2 596.743 102.324   2
   2  -1   2 437.998 73.4014   5
  -2   1  -3 1978.03 197.417   2
   2  -1   3 2108.19 184.232   5
  -2   1  -4 17942.5 615.280   2
   2  -1   4 18462.8 612.308   5
  -2   1  -5 310.008 83.4323   2
   2  -1   5 335.945 95.1082   5
  -2   1  -6 4803.81 333.478   2
   2  -1   6 4451.98 364.340   5
   2  -1   7 1916.30 257.129   5
   2  -1   8 599.601 151.172   5
   2  -1   9 3133.87 364.263   5
   2  -1   9 3331.57 172.950   8
   2  -1   9 3108.69 164.609  10
   2  -1  10 3256.76 180.574  14
   2  -1  10 3170.70 171.470  10
   2  -1  10 3127.91 167.939   8
   2  -1  11 6612.97 245.340  10
   2  -1  11 7096.79 241.060   8
   2  -1  11 6936.98 249.219  14
   2  -1  12 74.6352 26.9047  10
   2  -1  13 284.543 44.4602   9
   2  -1  14 1535.46 83.4781   9
  -2   0  14 437.432 40.3915  15
  -2   0  14 431.848 49.0156  10
  -2   0  13 2329.67 120.774  15
  -2   0  12 464.714 67.2991  13
  -2   0  12 465.578 61.7140  15
  -2   0  11 2232.02 149.270  13
  -2   0  11 2161.37 139.124  15
  -2   0  10 1004.97 97.7635  13
  -2   0  10 1022.32 95.3464  15
  -2   0   9 10219.7 298.223  13
  -2   0   9 10583.1 605.775   6
  -2   0   9 10068.8 289.043  15
  -2   0   8 70.8352 50.2683   6
  -2   0   7 424.140 116.993   6
  -2   0   6 49059.2 1135.19   6
  -2   0   6 47127.3 1206.62   4
  -2   0   5 7773.10 414.845   6
  -2   0   5 7302.74 440.846   4
  -2   0   4 29625.0 820.964   4
  -2   0   3 8292.67 321.456   2
  -2   0   3 8344.74 407.676   4
  -2   0   2 6984.59 307.408   2
  -2   0   1 124.591 43.7472   2
  -2   0   0 90786.8 1191.67   2
  -2   0  -1 64978.7 1048.19   2
  -2   0  -2 4077.62 271.960   2
   2   0   3 36913.1 841.838   5
  -2   0  -3 34974.9 829.940   2
  -2   0  -4 56051.0 1091.58   2
   2   0   4 58588.8 1151.35   5
   2   0   5 9741.90 509.762   5
  -2   0  -5 9775.41 472.868   2
   2   0   6 11497.6 600.638   5
  -2   0  -6 12230.6 545.947   2
   2   0   7 2078.49 276.713   5
   2   0   8 286.461 49.8984  10
   2   0   8 225.310 96.3717   5
   2   0   9 278.327 52.7994  14
   2   0   9 243.616 44.4768   8
   2   0   9 285.728 55.0976  10
   2   0   9 304.938 116.238   5
   2   0  10 15549.7 390.919  10
   2   0  10 16056.0 402.138  14
   2   0  11 350.064 59.8365  10
   2   0  11 383.363 59.1530  14
   2   0  12 422.699 62.0645  10
   2   0  12 434.448 59.0467   9
   2   0  12 424.979 56.6080  14
   2   0  13 38.4811 15.1428   9
   2   0  14 48.7120 12.6019   9
  -2  -1  15 382.066 35.3008  10
  -2  -1  14 489.036 49.3345  15
  -2  -1  13 3110.98 148.510  15
  -2  -1  12 19219.8 423.154  13
  -2  -1  12 18812.9 401.124  15
  -2  -1  11 17356.2 412.977  13
  -2  -1  11 16732.2 394.192  15
  -2  -1  10 163.042 40.6494  13
  -2  -1  10 318.631 54.8986  15
  -2  -1   9 1095.51 99.0350  13
  -2  -1   9 880.816 87.4530  15
  -2  -1   8 5188.32 403.774   5
  -2  -1   7 32960.9 901.631   6
  -2  -1   7 31665.3 938.945   5
  -2  -1   6 40704.7 1123.84   4
  -2  -1   6 41407.8 1102.66   1
  -2  -1   5 9258.18 418.599   6
  -2  -1   5 8001.42 454.326   1
  -2  -1   5 7880.18 461.808   4
  -2  -1   4 79391.0 878.825   2
  -2  -1   4 77846.2 1363.38   4
  -2  -1   4 76015.6 1323.97   1
  -2  -1   3 26091.7 564.034   2
  -2  -1   3 25483.7 717.007   1
  -2  -1   2 18802.6 511.196   2
  -2  -1   2 19210.9 585.306   1
  -2  -1   1 72413.1 1057.01   2
  -2  -1   0 14647.7 496.827   2
  -2  -1  -1 662.423 111.415   2
  -2  -1  -2 2432.77 223.073   2
  -2  -1  -3 7987.53 416.101   2
  -2  -1  -4 74355.4 1326.31   2
   2   1   5 29761.9 961.309   5
  -2  -1  -5 30237.2 883.116   2
   2   1   6 69.2132 50.9600   5
  -2  -1  -6 48.0735 37.9121   2
   2   1   7 7935.47 562.939   5
  -2  -1  -7 8337.33 482.827   2
   2   1   8 6786.12 259.518  14
   2   1   8 6641.55 246.293  10
   2   1   9 7655.74 277.287  10
   2   1   9 8053.17 287.658  14
   2   1  10 15761.8 402.459  10
   2   1  10 16437.4 379.360   9
   2   1  10 15843.1 401.567  14
   2   1  11 166.794 37.4509  14
   2   1  11 162.380 43.2612  10
   2   1  11 182.591 39.0496   9
   2   1  12 5858.67 194.985   9
   2   1  12 5608.96 202.735  14
   2   1  13 4914.77 148.158  14
  -2  -2  15 1529.10 67.2657  10
  -2  -2  14 608.641 57.6235  15
  -2  -2  13 2589.84 138.681  15
  -2  -2  12 2266.01 141.661  15
  -2  -2  11 8895.39 290.038  15
  -2  -2  10 47.1575 25.0911  13
  -2  -2  10 51.7573 23.3741  15
  -2  -2   9 293.969 50.6129  13
  -2  -2   9 412.140 133.643   1
  -2  -2   9 504.090 136.705   5
  -2  -2   9 302.233 50.0873  15
  -2  -2   8 25606.6 975.073   1
  -2  -2   7 202.259 79.0147   4
  -2  -2   7 290.908 99.2461   1
  -2  -2   6 17680.4 747.685   4
  -2  -2   6 17296.9 735.274   1
  -2  -2   5 11411.5 566.313   1
  -2  -2   5 12158.4 585.593   4
  -2  -2   4 7667.99 435.204   1
  -2  -2   4 7955.12 448.259   4
  -2  -2   3 1733.78 194.804   1
  -2  -2   3 1675.55 155.656   2
  -2  -2   2 25009.4 693.220   1
  -2  -2   2 24825.3 635.685   2
  -2  -2   1 29280.8 705.326   1
  -2  -2   1 28285.4 714.145   2
  -2  -2   0 6079.67 298.489   1
  -2  -2   0 5433.74 328.849   2
  -2  -2  -1 5519.98 345.969   2
  -2  -2  -2 26503.1 783.223   2
  -2  -2  -3 2856.02 268.268   2
  -2  -2  -4 81298.1 1485.24   2
  -2  -2  -5 10217.5 548.695   2
  -2  -2  -6 24473.1 870.223   2
   2   2   7 8440.01 273.511  10
  -2  -2  -7 8645.24 524.814   2
   2   2   7 8942.72 291.480  14
   2   2   8 3437.81 183.659  10
   2   2   8 3502.73 189.192  14
   2   2   9 762.012 88.7244  10
   2   2   9 870.015 95.1110  14
   2   2  10 252.901 50.7391  14
   2   2  10 244.860 52.4788  10
   2   2  11 4567.69 199.601  14
   2   2  12 883.553 76.7013  14
   2   2  13 3.28557 7.48841  14
  -2  -3  14 3325.33 132.002  15
  -2  -3  13 30899.4 476.606  15
  -2  -3  12 24250.6 460.214  15
  -2  -3  11 324.111 54.8483  15
  -2  -3  10 571.825 73.6042  15
  -2  -3   9 1136.11 214.352   1
  -2  -3   9 1216.70 226.362   5
  -2  -3   9 1086.77 99.8268  15
   2   3  -8 1658.60 112.850  18
  -2  -3   8 1523.90 248.514   1
  -2  -3   8 1544.54 112.387  15
  -2  -3   7 4114.72 392.522   1
  -2  -3   7 4164.61 385.768   4
  -2  -3   6 18617.5 802.773   1
  -2  -3   6 19176.3 794.390   4
  -2  -3   5 19.8297 36.6470   1
  -2  -3   5 152.328 67.8977   4
  -2  -3   4 51665.2 1210.80   1
  -2  -3   4 50788.9 1172.45   4
  -2  -3   3 18510.5 682.369   1
  -2  -3   3 18775.5 587.031   2
  -2  -3   2 944.005 144.167   1
  -2  -3   2 1041.60 146.562   2
  -2  -3   1 8378.49 400.206   1
  -2  -3   1 8168.49 435.012   2
  -2  -3   0 7895.39 355.429   1
  -2  -3   0 7031.98 417.212   2
  -2  -3  -1 2559.65 264.709   2
  -2  -3  -2 58670.9 1297.67   2
  -2  -3  -3 2800.00 288.858   2
  -2  -3  -4 9950.44 568.208   2
  -2  -3  -5 7896.45 517.963   2
  -2  -3  -6 3498.34 344.693   2
   2   3   6 3512.58 180.104  14
   2   3   7 25.3946 22.6654  14
  -2  -3  -7 112.540 65.5193   2
   2   3   8-2.82378 16.2160  14
   2   3   9 18.3259 16.7128  14
   2   3  10 1020.39 98.4773  14
   2   3  11 1651.84 112.953  14
   2   3  12 95.4050 24.0464  14
  -2  -4  14 165.836 28.0014  15
  -2  -4  13 7319.75 218.442  15
  -2  -4  12 878.398 84.3829  15
  -2  -4  11 142.931 37.2826  15
   2   4 -10 699.432 76.2230  18
  -2  -4  10 1074.45 100.183  15
   2   4  -9 75.5489 26.5781  18
  -2  -4   9 84.9899 24.9447  15
   2   4  -8 4250.81 196.477  18
  -2  -4   8 3911.24 408.931   1
  -2  -4   8 4072.44 186.694  15
  -2  -4   7 1937.55 281.119   1
   2   4  -7 2073.64 133.620  18
  -2  -4   7 2202.25 281.054   4
  -2  -4   7 2016.98 124.182  15
  -2  -4   6 447.562 133.206   1
  -2  -4   6 665.127 150.901   4
  -2  -4   5 4788.45 387.609   4
  -2  -4   5 4362.03 393.499   1
  -2  -4   4 10640.5 557.645   4
  -2  -4   4 10355.1 580.669   1
  -2  -4   3 194420. 2133.09   2
  -2  -4   3 183128. 2324.42   1
  -2  -4   2 261434. 2660.44   2
  -2  -4   2 271957. 2647.79   1
  -2  -4   1 10169.8 478.359   1
  -2  -4   1 9279.70 522.685   2
  -2  -4   0 1509.34 216.288   2
  -2  -4  -1 232.762 87.7417   2
  -2  -4  -2 942.735 183.966   2
  -2  -4  -3 6719.66 497.420   2
  -2  -4  -4 6495.22 495.840   2
  -2  -4  -5 1209.56 217.072   2
   2   4   5 1345.29 110.641  14
  -2  -4  -6 3738.36 382.254   2
   2   4   6 3557.55 188.207  14
   2   4   7 654.165 81.7909  14
   2   4   8 22979.3 485.223  14
   2   4   9 10335.3 312.505  14
   2   4  10 594.590 69.8069  14
   2   4  11 108.325 27.2084  14
   2   4  12 560.888 44.0121  14
  -2  -5  13 1070.38 74.3199  15
  -2  -5  12 912.655 79.7320  15
   2   5 -11 463.678 57.3159  18
  -2  -5  11 386.480 57.5952  15
  -2  -5  10 1611.07 119.062  15
   2   5 -10 1639.19 119.314  18
   2   5  -9 788.946 86.5844  18
  -2  -5   9 730.602 80.8910  15
   2   5  -8 103.834 31.5618  18
  -2  -5   8 117.129 31.8456  15
   2   5  -7 1068.67 101.847  18
   2   5  -6 12863.4 348.260  18
  -2  -5   6 13362.7 742.879   1
   2   5  -5 18899.9 414.967  18
  -2  -5   5 18291.3 852.119   1
   2   5  -4 2513.86 146.368  18
  -2  -5   4 2597.65 309.097   1
  -2  -5   3 7027.98 483.996   1
  -2  -5   2 3329.69 333.434   2
  -2  -5   2 3433.15 321.631   1
  -2  -5   1 417.711 119.862   2
  -2  -5   0 2144.38 283.067   2
  -2  -5  -1 96.8827 62.8286   2
  -2  -5  -2 2.32293 19.9395   2
   2   5   2 21.8979 16.3131  11
   2   5   3 5882.57 216.648  11
  -2  -5  -3 6120.07 509.806   2
   2   5   3 6587.13 226.999  14
   2   5   4 6935.90 233.988  11
  -2  -5  -4 6302.72 513.148   2
   2   5   4 7059.59 249.905  14
   2   5   5 3097.23 172.187  14
   2   5   6 3108.45 159.128  12
   2   5   6 2976.38 171.145  14
   2   5   7 29576.5 536.662  14
   2   5   8 14930.7 370.958  14
   2   5   9 1704.98 116.332  14
   2   5  10 1828.97 104.001  14
   2   5  11 1215.91 66.4220  14
  -2  -6  12 94.0242 22.1570  15
   2   6 -11 80.7013 23.6078  18
  -2  -6  11 101.086 25.8437  15
   2   6 -10 24.6800 19.8793  18
  -2  -6  10 66.3383 24.3233  15
   2   6  -9 7535.43 269.898  18
  -2  -6   9 8452.10 250.040  15
   2   6  -8 1264.17 112.903  18
   2   6  -7 2109.52 148.081  18
   2   6  -6 269.762 54.3942  18
   2   6  -5 4857.09 222.644  18
   2   6  -4 89262.7 813.029  12
   2   6  -4 86272.9 922.075  18
  -2  -6   4 85341.1 1795.02   1
   2   6  -3 14039.6 339.277  12
   2   6  -3 14532.0 370.647  18
   2   6  -2 270.748 48.1802  18
  -2  -6   2 206.932 88.9650   2
  -2  -6   1 124.046 72.4029   2
   2   6   0-3.64303 12.7279  11
  -2  -6   0 91.5844 63.0751   2
   2   6   1 3736.25 185.047  11
   2   6   2 383.000 58.6707  11
   2   6   3 229.627 43.3399  14
   2   6   3 170.043 38.7283  11
   2   6   4 260.630 48.7869  14
   2   6   4 200.256 43.0568  12
   2   6   5 389.347 58.1994  12
   2   6   5 435.205 62.9221  14
   2   6   6 19756.7 380.317  12
   2   6   6 19705.8 415.799  14
   2   6   7 1100.38 93.9583  14
   2   6   8 19.9041 14.6443  14
   2   6   9 11.7097 8.92677  14
   2   6  10 100.049 17.9661  14
   2   7 -11 242.369 32.1599  18
   2   7 -10 7933.26 225.558  18
   2   7  -9 4.74507 15.7348  18
   2   7  -8 3011.05 166.469  18
   2   7  -7 263.296 51.4047  18
   2   7  -6 12129.5 349.896  18
   2   7  -5 3833.44 198.649  18
   2   7  -4 51.0865 17.2557  12
   2   7  -4 42.5430 19.6591  18
   2   7  -3 10136.4 297.062  12
   2   7  -3 10510.8 314.713  18
   2   7  -2 149.927 37.0365  12
   2   7  -2 171.451 41.9453  18
   2   7  -1 1761.59 128.554  12
   2   7   0 550.864 73.1669  12
   2   7   1 887.121 92.6517  12
   2   7   2 1821.29 123.724   7
   2   7   2 1693.37 126.952  12
   2   7   3 1091.17 99.3201  12
   2   7   3 1221.39 97.0421   7
   2   7   4 268.402 40.6343  14
   2   7   4 207.105 42.9423  12
   2   7   5 5714.87 201.555  12
   2   7   5 6137.18 198.973  14
   2   7   6 38029.2 435.849  12
   2   7   6 37778.1 464.054  14
   2   7   7 10299.4 217.483  14
   2   8 -10 10764.8 200.213  18
   2   8  -9 107.465 25.2594  18
   2   8  -8 1277.82 92.5348  18
   2   8  -7 328.741 51.2782  18
   2   8  -6 15.2852 18.9972  18
   2   8  -5 716.396 77.3012  18
   2   8  -4 12.7611 9.94797  12
   2   8  -4 22.3872 16.7812  18
   2   8  -3 847.748 81.1699  12
   2   8  -3 932.159 85.7665  18
   2   8  -2 91.5349 26.8483  12
   2   8  -1 2818.48 155.540  12
   2   8   0 936.962 90.3497  12
   2   8   1 644.734 68.2346   7
   2   8   1 646.213 73.8690  12
   2   8   2 736.925 76.0607  12
   2   8   2 787.792 69.9321   7
   2   8   3 28.0690 13.4017   7
   2   8   3 7.16756 11.5605  12
   2   8   4 4313.13 155.460  12
   2   8   5 1982.43 86.3749  12
   2   9  -8 1838.24 74.3843  18
   2   9  -7 489.038 43.8911  18
   2   9  -6 2372.01 101.999  18
   2   9  -5 147.112 25.8666  18
   2   9  -4 64.6967 18.2330  18
   2   9  -3 6.36000 10.3613  12
   2   9  -2 46.6271 16.2613  12
   2   9  -1 5256.78 162.697   7
   2   9  -1 5431.80 175.294  12
   2   9   0 7220.57 200.204  12
   2   9   0 6905.17 173.881   7
   2   9   1 796.033 64.6484  12
   2   9   1 722.389 50.6578   7
   2   9   2 175.772 27.8826  12
   2   9   3 2.59017 6.33873  12
  -3   9   1 599.369 47.3562  17
  -3   9   0-4.33332 10.7209  17
   3  -9   0-9.51223 6.61058  16
   3  -9   1 848.783 59.5810  16
  -3   9  -1 832.836 64.4828  17
  -3   9  -2 260.856 36.9233  17
   3  -9   2 282.881 36.8004  16
  -3   9  -3 478.565 48.7212  17
   3  -9   3 490.530 48.5954  16
  -3   9  -4 5240.78 148.863  17
   3  -9   4 5402.17 154.965  16
  -3   9  -5 5856.47 135.385  17
   3  -9   5 6677.20 157.675  16
  -3   8   4 757.837 52.4872  17
  -3   8   3 3494.58 138.953  17
  -3   8   2 1495.94 100.688  17
   3  -8  -1 5681.19 185.303  16
  -3   8   1 5227.03 199.039  17
   3  -8   0 648.201 67.3610  16
   3  -8   1 2795.44 145.654  16
   3  -8   2 389.233 56.1908  16
   3  -8   3 4579.69 189.921  16
   3  -8   4 1489.58 106.456  16
   3  -8   5 469.914 58.3081  16
   3  -8   6 5864.92 188.516  16
   3  -8   7 1482.56 82.2904  16
  -3   7   6 232.014 32.5912   7
  -3   7   5 619.279 59.3151  17
  -3   7   5 713.291 61.5633   7
  -3   7   4 824.147 79.1289  17
  -3   7   3 2887.26 158.807  17
  -3   7   2 11521.7 334.636  17
   3  -7  -2 12712.4 303.880  16
   3  -7  -1 2201.00 135.677  16
   3  -7   0 21.3082 16.1933  16
   3  -7   1 3484.32 181.895  16
   3  -7   2 169.924 40.3505  16
   3  -7   3 16221.0 396.421  16
   3  -7   4 4495.17 205.123  16
   3  -7   5 246.874 47.9676  16
   3  -7   6 847.632 84.1714  16
   3  -7   7 319.500 48.2172  16
   3  -7   7 335.014 45.5790   8
   3  -7   8 750.480 62.6593  16
   3  -7   8 774.630 65.1220   8
   3  -7   9 10530.2 223.559   8
   3  -7  10 289.466 32.2281   8
  -3   6   9 5.22870 8.50138  13
  -3   6   8-1.13373 9.71276   7
  -3   6   7 700.831 67.0172   7
  -3   6   6 300.515 45.9666  17
  -3   6   6 403.148 55.1487   7
  -3   6   5 167.882 37.5799   7
  -3   6   5 253.024 47.2872  17
  -3   6   4 6595.79 250.847  17
  -3   6   3 1571.69 127.117  17
   3  -6  -2 18268.2 392.231  16
   3  -6  -1 39244.9 597.320  16
   3  -6   0 108.419 35.5003  16
   3  -6   1 1688.41 129.345  16
   3  -6   2 190.192 48.6984  16
   3  -6   3 130.733 34.9534  16
   3  -6   4 2439.09 157.285  16
   3  -6   5 1349.37 115.351  16
   3  -6   6 3.34592 10.0495  16
   3  -6   6 25.0731 17.2804   8
   3  -6   7 6.01978 12.0075  16
   3  -6   7-3.73884 9.91790   8
   3  -6   8 2352.14 127.870  16
   3  -6   8 2221.64 137.522   8
   3  -6   9 10.8333 11.9800   8
   3  -6  10 57.2335 19.1175   8
   3  -6  11 836.684 62.2384   8
  -3   5  10 606.869 54.1806  13
  -3   5   9 527.833 60.7874  13
  -3   5   8 78.1596 29.0935   7
  -3   5   7 9.57681 10.0216   7
  -3   5   6 991.989 92.6959  17
  -3   5   6 1085.40 98.5530   7
  -3   5   5 5946.52 241.328  17
  -3   5   5 6456.67 233.806   7
  -3   5   4 5992.91 245.968  17
  -3   5   3 72247.0 866.676  17
  -3   5   2 14065.5 741.924   6
   3  -5  -2 14273.1 341.175  16
  -3   5   2 14157.0 751.013   3
   3  -5  -1 2194.46 137.204  16
  -3   5   1 2153.58 296.656   3
  -3   5   0-58.1992 51.3267   3
   3  -5   0 38.1851 25.1966  16
   3  -5   1 8674.12 280.421  16
  -3   5  -1 9097.09 629.154   3
  -3   5  -2 415.125 132.823   3
   3  -5   2 368.006 59.7197  16
  -3   5  -3 1744.66 127.663  18
   3  -5   3 1662.41 126.069  16
  -3   5  -3 1737.62 275.574   3
  -3   5  -4 123.781 34.8948  18
   3  -5   4 183.205 42.6022  16
  -3   5  -5 2841.79 166.213  18
   3  -5   5 2955.52 168.194  16
   3  -5   6 18344.9 419.187  16
   3  -5   6 19761.5 440.387   8
   3  -5   7 29.3362 23.3861  16
   3  -5   7 36.2482 21.4457   8
   3  -5   8 156.695 40.6769   8
   3  -5   9 15103.1 376.600   8
   3  -5  10 3732.16 148.924   9
   3  -5  10 3393.15 166.499   8
   3  -5  11 1832.75 91.9170   9
   3  -5  11 1726.42 107.245   8
   3  -5  12 107.799 22.6668   8
  -3   4  11 28.1110 10.5409  13
  -3   4  10 1199.99 92.8672  13
  -3   4   9 1300.14 103.336   7
  -3   4   8 1678.82 125.451   7
  -3   4   7 931.366 89.1463  17
  -3   4   7 966.817 95.7319   7
  -3   4   6 297.492 53.3988   7
  -3   4   6 140.386 35.2937  17
  -3   4   5 25.3369 16.6915  17
  -3   4   4 20099.0 908.113   6
  -3   4   4 20456.9 440.186  17
  -3   4   3 57333.2 733.070  17
  -3   4   3 58051.6 1411.85   3
  -3   4   2 2729.35 315.149   3
  -3   4   1 15674.6 770.706   3
  -3   4   0 6714.21 509.590   3
  -3   4  -1 4174.04 405.024   3
  -3   4  -2 606.648 153.539   3
  -3   4  -3 480.647 138.016   3
   3  -4   3 530.149 68.0220  16
  -3   4  -4 74.2361 25.8205  18
  -3   4  -4 81.4852 59.2860   3
   3  -4   4 61.9258 25.3100  16
   3  -4   5 12509.3 333.182  16
   3  -4   5 13773.7 353.718   8
  -3   4  -5 12311.3 702.402   3
   3  -4   6 12713.8 338.296  16
   3  -4   6 13348.8 363.029   8
   3  -4   7 58510.8 695.734   9
   3  -4   7 59238.6 709.489  16
   3  -4   8 21437.0 434.668   9
   3  -4   8 20879.1 473.840   8
   3  -4   9 1290.80 115.331   8
   3  -4   9 1430.44 111.706   9
   3  -4  10 118.886 31.9868   9
   3  -4  10 114.937 35.3355   8
   3  -4  11 962.596 82.2028   9
   3  -4  11 946.855 85.6611   8
   3  -4  12 3919.43 143.330   9
   3  -4  12 3919.66 149.773   8
   3  -4  13 417.009 35.7250   9
   3  -4  13 451.838 38.2799   8
  -3   3  12 210.575 33.2817  13
  -3   3  11 433.355 54.7793  13
  -3   3  10 678.133 76.5441  13
  -3   3  10 757.863 69.0740  15
  -3   3   9 72.2848 28.3733   7
  -3   3   8 2600.92 148.707  17
  -3   3   8 2585.29 159.467   7
  -3   3   7 1519.22 115.792  17
  -3   3   7 1653.80 124.287   7
  -3   3   6 785.689 189.160   6
  -3   3   6 810.245 85.2385  17
  -3   3   6 882.790 86.8561   7
  -3   3   5 36690.0 1217.10   6
  -3   3   5 38177.1 585.342  17
  -3   3   4 17622.0 820.072   6
  -3   3   3 14559.4 671.503   3
  -3   3   2 16.5514 27.7407   3
  -3   3   1 2511.46 290.814   3
  -3   3   0 660.186 147.464   3
  -3   3  -1 17276.0 777.155   3
  -3   3  -2 24865.8 941.794   3
  -3   3  -3 1132.11 201.677   3
  -3   3  -4 1346.58 219.718   3
  -3   3  -5 496.569 134.517   3
   3  -3   6 4757.17 197.852   9
   3  -3   6 4579.06 191.946  16
   3  -3   6 4780.89 213.947   8
  -3   3  -6 4458.79 404.590   3
   3  -3   7 15934.9 377.893   9
   3  -3   7 15800.9 401.923   8
   3  -3   8 6698.28 250.394   9
   3  -3   8 6594.30 264.763   8
   3  -3   9 286.700 53.0934   9
   3  -3   9 292.012 55.2050   8
   3  -3  10 1958.90 134.811   9
   3  -3  10 1969.01 138.142   8
   3  -3  11 466.854 59.0646  14
   3  -3  11 484.422 62.7810   9
   3  -3  11 500.588 64.2360   8
   3  -3  12 219.693 38.7766   9
   3  -3  12 193.155 34.6545   8
   3  -3  13 770.255 58.6622   9
   3  -3  13 758.117 51.0019   8
  -3   2  12 3426.16 148.759  13
  -3   2  12 3517.93 121.001  15
  -3   2  11 6299.40 225.062  13
  -3   2  11 6798.47 209.270  15
  -3   2  10 5294.98 219.093  13
  -3   2  10 5665.95 212.430  15
  -3   2   9 12123.3 344.310  13
  -3   2   8 5.65764 15.7220  17
  -3   2   8 3.05998 10.8210   7
  -3   2   7 122.835 35.2179   7
  -3   2   7 111.152 69.8864   6
  -3   2   7 87.2729 28.1972  17
  -3   2   6 841.662 186.672   6
  -3   2   6 876.331 86.0163  17
  -3   2   5 427.270 124.381   6
  -3   2   4 16129.9 677.796   4
  -3   2   3 50760.5 1126.91   4
  -3   2   3 48280.0 1153.41   3
  -3   2   2 19103.4 649.370   4
  -3   2   1 1409.21 169.446   4
  -3   2   0 6669.54 450.456   2
  -3   2  -1 7707.80 488.381   2
  -3   2  -2 7705.65 492.325   2
  -3   2  -3 8410.42 525.222   2
  -3   2  -4 2780.76 305.989   2
  -3   2  -5 17070.4 767.927   2
  -3   2  -6 139364. 2200.74   2
   3  -2   6 141796. 1089.25   9
   3  -2   6 143074. 1130.44   8
   3  -2   7 7031.40 252.754   9
   3  -2   7 6972.24 259.477   8
   3  -2   8 252.466 51.4107   9
   3  -2   8 236.225 50.0296   8
   3  -2   9 3785.07 193.958   9
   3  -2   9 3932.55 199.669   8
   3  -2  10 2019.18 139.562   9
   3  -2  10 2128.27 143.078   8
   3  -2  11 456.605 60.0608  14
   3  -2  11 449.516 63.7381   9
   3  -2  11 499.480 64.7746   8
   3  -2  12 88.0741 23.4484  14
   3  -2  12 85.6207 26.8791   9
   3  -2  12 77.1486 21.5037   8
   3  -2  13 9.92939 9.05894   9
   3  -2  13 8.13567 6.44359   8
  -3   1  13 672.706 53.5893  10
  -3   1  13 632.413 47.7047  15
  -3   1  12 756.661 74.6145  13
  -3   1  12 754.550 68.2954  15
  -3   1  11 34.2546 19.3742  13
  -3   1  11 22.5343 15.3703  15
  -3   1  10 197.829 43.8015  13
  -3   1  10 191.379 40.7362  15
  -3   1   9 21133.9 451.210  13
  -3   1   9 23029.9 446.883  17
  -3   1   8 1423.23 114.863  17
  -3   1   7 2988.67 340.345   6
  -3   1   7 3176.21 166.200  17
  -3   1   6 5292.09 439.445   6
  -3   1   5 5.96491 20.3564   6
  -3   1   5 150.489 71.0907   4
  -3   1   4-15.7970 24.8853   4
  -3   1   3 42.1868 47.6393   4
  -3   1   2 6295.81 406.296   2
  -3   1   1 3763.82 315.606   2
  -3   1   0 118383. 1785.85   2
  -3   1  -1 10150.4 531.672   2
  -3   1  -2 9812.26 530.676   2
  -3   1  -3 6341.54 438.033   2
  -3   1  -4 59.1574 45.3124   2
  -3   1  -5 15027.4 702.380   2
   3  -1   6 1001.17 184.211   5
  -3   1  -6 738.135 154.628   2
   3  -1   7 1322.63 223.218   5
   3  -1   7 1384.61 112.429   9
   3  -1   7 1381.15 113.184   8
   3  -1   8 2450.84 155.620   9
   3  -1   8 2755.06 164.620   8
   3  -1   9 1792.63 134.933   9
   3  -1   9 1774.41 131.302   8
   3  -1  10 39.8114 29.4610  14
   3  -1  10 98.4308 34.1866   9
   3  -1  10 61.5207 25.1717   8
   3  -1  11 4957.54 193.880   8
   3  -1  11 4649.72 202.201   9
   3  -1  11 4916.34 203.823  14
   3  -1  12 3372.20 129.850   8
   3  -1  12 3047.42 147.453   9
   3  -1  12 3188.85 138.603  14
   3  -1  13 43.7623 17.6597   9
  -3   0  14 384.223 34.1214  10
  -3   0  13 1476.26 86.1106  15
  -3   0  12 245.666 44.3174  13
  -3   0  12 233.182 41.3195  15
  -3   0  11 15779.2 372.062  13
  -3   0  11 14582.7 353.472  15
  -3   0  10 183.882 41.7533  13
  -3   0  10 153.384 38.5611  15
  -3   0   9 1314.11 107.909  13
  -3   0   9 1369.15 112.657  17
  -3   0   8 49.0172 23.8194  13
  -3   0   8 48.0527 22.1701  17
  -3   0   7 21513.2 403.077  13
  -3   0   7 22158.3 879.478   6
  -3   0   7 20347.8 425.664  17
  -3   0   6 7478.48 492.851   6
  -3   0   6 6789.99 506.663   4
  -3   0   5 143.815 55.9480   6
  -3   0   5 42.0487 40.6855   4
  -3   0   4 30.0748 34.5842   4
  -3   0   3-8.22376 17.7359   2
  -3   0   2 4655.21 330.448   2
  -3   0   1 46247.0 1075.50   2
  -3   0   0 1732.84 213.884   2
  -3   0  -1 24.9247 30.8810   2
  -3   0  -2 39376.6 1066.10   2
  -3   0  -3 11334.1 589.511   2
  -3   0  -4 6233.18 446.001   2
  -3   0  -5 18215.2 783.805   2
   3   0   6 70.0946 26.0107   9
   3   0   6 20.0135 16.2975   8
  -3   0  -7 3203.61 333.167   2
   3   0   7 3204.58 170.442   9
   3   0   7 3300.69 173.236   8
   3   0   8 3844.91 192.756   9
   3   0   8 3994.28 193.912   8
   3   0   9 389.525 67.9976  14
   3   0   9 379.870 62.2855   9
   3   0   9 366.447 58.5217   8
   3   0  10 20.5221 14.7093  14
   3   0  10 38.6553 19.9677   8
   3   0  11 5349.83 211.592   9
   3   0  11 5841.95 188.743   8
   3   0  11 5459.43 214.975  14
   3   0  12 1135.48 83.6994   9
   3   0  12 1093.39 81.0899  14
   3   0  13 1359.37 63.6055  14
  -3  -1  14 636.136 45.8333  15
  -3  -1  13 754.705 65.9459  15
  -3  -1  12 2952.84 149.616  15
  -3  -1  11 11006.9 306.510  13
  -3  -1  11 9954.21 297.861  15
  -3  -1  10 418.756 61.8924  13
  -3  -1  10 336.027 56.7800  15
  -3  -1   9 203.187 41.9098  13
  -3  -1   9 38.6781 23.0904  15
  -3  -1   8 2252.99 132.767  13
  -3  -1   8 2027.58 139.601  17
  -3  -1   7 11450.8 320.536  17
  -3  -1   7 11466.5 692.773   4
  -3  -1   6 52692.4 1428.86   4
  -3  -1   5 561.592 115.862   6
  -3  -1   5 423.708 122.893   4
  -3  -1   4 66.3623 47.3067   4
  -3  -1   3 4519.83 313.125   2
  -3  -1   2 54936.1 1147.87   2
  -3  -1   1 20818.1 724.789   2
  -3  -1   0 11611.7 559.811   2
  -3  -1  -1 6.10868 22.2806   2
  -3  -1  -2 2870.43 294.766   2
  -3  -1  -3-56.9757 43.3978   2
  -3  -1  -4 915.553 179.202   2
  -3  -1  -5 4338.59 391.930   2
   3   1   6 8189.98 265.275   9
   3   1   6 8362.56 262.438   8
  -3  -1  -6 7926.01 535.515   2
   3   1   7 61.6721 27.1028   9
   3   1   7 60.6336 25.0290   8
   3   1   8 5498.57 250.674  14
   3   1   8 5299.43 225.898   9
   3   1   8 5465.56 219.076   8
   3   1   9 19368.3 425.722   9
   3   1   9 19355.1 457.403  14
   3   1  10 38.2185 18.6604  14
   3   1  10 87.2190 27.3023   9
   3   1  11 38.0762 20.0627  14
   3   1  11 89.4908 24.2554   9
   3   1  12 118.161 26.6473  14
  -3  -2  14 3624.84 113.157  15
  -3  -2  13 7.94797 10.5272  15
  -3  -2  12 12.0350 14.4603  15
  -3  -2  11 547.060 68.6812  15
  -3  -2  10 332.223 56.6703  15
  -3  -2   9 677.888 80.6454  15
   3   2  -8 591.502 70.8300  18
  -3  -2   8 561.799 70.8966  15
   3   2  -7 13062.3 325.502  18
  -3  -2   7 11896.1 712.144   4
  -3  -2   7 12441.3 318.622  15
  -3  -2   6 155.480 80.2348   4
  -3  -2   5 8101.38 552.387   4
  -3  -2   3 4581.59 323.199   2
  -3  -2   2 11426.5 540.355   2
  -3  -2   1 8287.21 480.417   2
  -3  -2   0 61877.0 1359.08   2
  -3  -2  -1 3531.06 334.610   2
  -3  -2  -2 23347.5 884.366   2
  -3  -2  -3 2324.49 287.422   2
  -3  -2  -4 24155.2 941.448   2
   3   2   5 937.063 85.5408   9
   3   2   5 921.771 84.0131   8
  -3  -2  -5 856.387 184.692   2
   3   2   6 3871.72 201.198  14
   3   2   6 3652.17 172.541   8
  -3  -2  -6 3770.90 381.771   2
   3   2   6 3825.49 178.178   9
   3   2   7 399.964 58.1147   9
   3   2   7 356.844 54.1685   8
   3   2   8 2749.75 153.636   9
   3   2   8 2571.76 167.275  14
   3   2   9 4621.57 189.748   9
   3   2   9 4214.54 208.020  14
   3   2  10 1011.44 96.3746  14
   3   2  11 113.178 29.2668  14
   3   2  12 242.187 34.2490  14
  -3  -3  14 1293.52 62.9213  15
  -3  -3  13 8478.90 213.303  15
  -3  -3  12 1559.08 104.893  15
  -3  -3  11 712.926 77.8877  15
  -3  -3  10 218.428 43.8435  15
   3   3  -9 96.1089 28.4611  18
  -3  -3   9 115.076 33.1893  15
   3   3  -8 26111.1 482.923  18
  -3  -3   8 25482.6 474.783  15
  -3  -3   7 10482.3 679.452   1
   3   3  -7 10858.0 316.638  18
  -3  -3   7 10802.0 678.092   4
  -3  -3   7 11015.5 297.555  15
  -3  -3   6 966.371 201.469   1
   3   3  -6 987.066 93.5309  18
  -3  -3   6 956.590 197.325   4
  -3  -3   6 1065.41 88.0541  15
  -3  -3   5 542.139 144.202   4
  -3  -3   5 608.804 151.201   1
  -3  -3   4 1429.45 227.119   1
  -3  -3   3 176.561 68.5523   1
  -3  -3   2 4350.90 355.215   2
  -3  -3   1 478.974 121.018   2
  -3  -3   0 9896.70 576.438   2
  -3  -3  -1 978.986 183.236   2
  -3  -3  -2 841.807 177.803   2
  -3  -3  -3 21850.6 923.649   2
  -3  -3  -4 13714.6 748.596   2
   3   3   4 15957.6 373.143  14
  -3  -3  -5 11340.8 682.301   2
   3   3   5 11899.5 340.266  14
   3   3   6 2075.85 146.170  14
   3   3   7 86.7156 30.7556  14
   3   3   8 12693.1 358.398  14
   3   3   9 2798.75 160.149  14
   3   3  10 1083.60 92.4828  14
   3   3  11 2208.64 111.686  14
   3   3  12 6741.69 142.518  14
  -3  -4  13 3629.13 123.346  15
  -3  -4  12 3025.93 135.356  15
  -3  -4  11 77.1260 24.3376  15
   3   4 -10 45.6538 24.4125  18
  -3  -4  10 36.5192 17.7230  15
   3   4  -9 9364.38 293.992  18
  -3  -4   9 9188.02 279.945  15
   3   4  -8 77.5602 33.9983  18
  -3  -4   8 86.1479 31.2665  15
   3   4  -7 2842.97 166.772  18
  -3  -4   7 3262.76 158.935  15
   3   4  -6 1471.73 118.733  18
  -3  -4   6 1435.43 242.269   4
  -3  -4   6 1475.27 251.686   1
  -3  -4   5 19.2306 62.0063   1
  -3  -4   5 96.9364 62.3087   4
   3   4  -4 980.148 84.4956  11
   3   4  -4 994.999 95.0581  18
  -3  -4   4 986.461 192.545   1
  -3  -4   4 1015.62 202.584   4
  -3  -4   3 24044.9 923.188   1
   3   4  -3 23315.2 446.952  18
  -3  -4   2 89.8074 57.3315   2
  -3  -4   1 4201.83 386.246   2
   3   4   0 13381.0 328.037  11
  -3  -4   0 12489.7 690.186   2
   3   4   1 1081.81 94.8651  11
  -3  -4  -1 1079.84 206.083   2
   3   4   2 27814.2 490.875  11
  -3  -4  -2 28004.1 1077.30   2
   3   4   3 19686.5 415.921  11
  -3  -4  -3 20678.2 937.752   2
   3   4   4 581.506 72.7373  11
   3   4   4 798.127 83.9913  14
   3   4   5 39.5135 27.1998  14
   3   4   5-13.7115 12.8207  11
   3   4   6 244.178 49.2939  14
   3   4   6 237.901 44.3660  11
   3   4   7 3005.05 169.417  14
   3   4   8 427.252 61.0863  14
   3   4   9 46.4543 20.9176  14
   3   4  10 637.506 61.3976  14
   3   4  11 15.2512 7.78932  14
  -3  -5  12 19.2239 13.8467  15
   3   5 -11 640.985 58.2046  18
  -3  -5  11 559.640 56.5754  15
   3   5 -10 878.594 81.6483  18
  -3  -5  10 938.581 79.1801  15
   3   5  -9 386.425 61.0871  18
  -3  -5   9 368.834 51.2737  15
   3   5  -8 138.618 38.5390  18
   3   5  -7 739.558 87.2325  18
   3   5  -6 1330.47 116.248  18
   3   5  -5 145.129 38.8471  18
   3   5  -4 1012.40 99.1367  18
   3   5  -3 5328.44 217.504  11
   3   5  -3 5495.86 226.188  18
   3   5  -2 13418.9 351.292  11
   3   5  -2 14557.6 358.037  18
   3   5  -1 950.491 93.3933  11
   3   5  -1 1001.11 91.7146  18
  -3  -5   1 928.916 197.612   2
   3   5   0 3222.75 172.155  11
  -3  -5   0 3128.41 356.476   2
   3   5   1 1454.14 115.834  11
   3   5   2 14758.0 370.667  11
   3   5   3 463.765 64.9698  11
   3   5   4 197.206 41.8276  14
   3   5   4 186.047 41.1593  11
   3   5   5 2095.38 131.640  11
   3   5   5 2201.23 137.990  14
   3   5   6 493.647 59.3852  11
   3   5   6 492.364 64.1028  14
   3   5   7 29.9959 18.2756  14
   3   5   8 264.839 44.0822  14
   3   5   9 1569.34 90.4036  14
   3   5  10 837.596 50.1548  14
   3   6 -11 348.122 37.4647  18
   3   6 -10 30.1085 18.1187  18
   3   6  -9 83.3104 26.5759  18
   3   6  -8 795.853 86.4110  18
   3   6  -7 2407.08 153.492  18
   3   6  -6 5512.13 235.120  18
   3   6  -5 15465.6 395.741  18
   3   6  -4 87902.3 938.090  18
   3   6  -3 2957.62 170.015  18
   3   6  -2 3612.53 182.258  18
   3   6  -1 2283.23 150.568  11
   3   6   0 80.3147 29.9394  11
   3   6   1 5598.33 232.818  11
   3   6   2 8.21097 21.9430  11
   3   6   3 567.314 71.4697  11
   3   6   4 55.0178 21.4640  11
   3   6   5 861.889 80.9212  12
   3   6   5 1000.83 81.0544  14
   3   6   6 1516.38 93.1935  12
   3   6   6 1584.72 97.1006  14
   3   6   7 2410.89 107.794  14
   3   6   8 2957.25 100.313  14
   3   7 -10 191.004 28.5701  18
   3   7  -9-3.43621 9.44075  18
   3   7  -8 3685.26 163.416  18
   3   7  -7 2572.86 145.556  18
   3   7  -6 42.7090 19.3041  18
   3   7  -5 3066.60 164.744  18
   3   7  -4 1339.77 93.8332  12
   3   7  -4 1178.55 102.119  18
   3   7  -3 35.3361 16.5134  12
   3   7  -3 36.7627 21.3019  18
   3   7  -2 2159.04 133.767  12
   3   7  -2 2648.74 141.613  18
   3   7  -1 453.733 62.5751  12
   3   7   0 2023.47 132.517  12
   3   7   1 446.605 64.7534  12
   3   7   2 240.821 45.5596  12
   3   7   3 1262.98 97.2828  12
   3   7   4 463.902 54.9332  12
   3   7   5 3660.22 135.188  12
   3   8  -8 1457.49 78.9474  18
   3   8  -7 45.7122 17.2463  18
   3   8  -6 22343.6 360.316  18
   3   8  -5 13741.8 286.851  18
   3   8  -4 8087.29 216.143  18
   3   8  -3 141.507 27.2839  12
   3   8  -2 44.9159 19.1750  12
   3   8  -1 27.1050 14.4889  12
   3   8   0 536.888 59.8910  12
   3   8   1 100.961 25.8327  12
   3   8   2 98.4978 25.2992  12
   3   8   3 63.1255 17.5916  12
   3   8   4 1262.33 62.4598  12
   3   9  -1 775.464 46.9729  12
   3   9   0 107.904 17.8047  12
  -4   8   2 2141.45 89.9585  17
  -4   8   1 8852.36 203.569  17
   4  -8   0 4815.80 131.725  16
  -4   8   0 4984.28 160.876  17
  -4   8  -1 1907.58 100.385  17
   4  -8   1 1908.24 93.1958  16
  -4   8  -2 1915.31 98.7157  17
   4  -8   2 1899.52 96.7485  16
  -4   8  -3 1562.53 83.4853  17
   4  -8   3 1627.32 89.8528  16
  -4   8  -4 157.375 23.8021  17
   4  -8   4 178.826 29.5783  16
   4  -8   5 55.5324 15.0758  16
  -4   7   5 640.176 46.5682  17
  -4   7   4 1279.00 80.4783  17
  -4   7   3 61.9219 22.1910  17
  -4   7   2 960.810 84.1850  17
  -4   7   1 265.681 46.7391  17
   4  -7  -1 274.300 41.5952  16
  -4   7   0 596.212 69.9140  17
   4  -7   0 632.128 67.0154  16
  -4   7  -1 11.0328 14.7843  17
   4  -7   1 38.5482 21.0125  16
   4  -7   2 333.579 51.9389  16
  -4   7  -2 387.800 55.8990  17
  -4   7  -3 5120.90 191.841  17
   4  -7   3 4848.53 194.052  16
  -4   7  -4 3446.51 145.468  17
   4  -7   4 3124.49 152.791  16
   4  -7   5 3032.58 143.438  16
   4  -7   6 132.271 28.4420  16
   4  -7   7 204.590 29.2920  16
  -4   6   8 8391.96 155.366  13
  -4   6   6 4774.85 155.438  17
  -4   6   5 0.92569 9.87296  17
  -4   6   4 3665.31 172.446  17
  -4   6   3 293.020 52.7359  17
  -4   6   2 6343.19 248.520  17
  -4   6   1 1546.88 123.926  17
   4  -6  -1 1590.60 114.934  16
  -4   6   0 37.7453 23.1652  17
   4  -6   0 45.1852 23.0133  16
  -4   6  -1 2840.06 168.858  17
   4  -6   1 2869.46 167.035  16
  -4   6  -2 338.999 57.7611  17
   4  -6   2 343.568 59.2316  16
   4  -6   3 779.614 86.7255  16
  -4   6  -3 916.602 90.9442  17
  -4   6  -4 4074.30 177.861  17
   4  -6   4 3344.69 176.784  16
   4  -6   5 865.382 87.8964  16
   4  -6   6 7.35487 12.0375  16
   4  -6   7 3593.47 153.073  16
   4  -6   7 3882.38 143.449   8
   4  -6   8 7801.28 184.827  16
   4  -6   8 7536.59 190.024   8
   4  -6   9 892.556 57.7155   8
  -4   5   9-9.86377 8.01726  13
  -4   5   8 781.136 66.2537  13
  -4   5   7 266.955 40.3326  17
  -4   5   6 2064.13 125.360  17
  -4   5   5 4046.68 190.264  17
  -4   5   4 11.6902 15.4214  17
  -4   5   3 5325.51 236.733  17
  -4   5   2 1040.31 105.809  17
   4  -5  -2 1178.63 100.584  16
  -4   5   1 463.890 70.1371  17
   4  -5  -1 477.492 65.8134  16
  -4   5   0 5344.21 238.619  17
   4  -5   0 5368.21 232.886  16
  -4   5  -1 11097.3 338.747  17
   4  -5   1 10461.3 330.837  16
  -4   5  -2 6779.48 258.155  17
   4  -5   2 6367.85 260.252  16
  -4   5  -3 23072.6 465.773  17
   4  -5   3 20086.3 459.046  16
   4  -5   4 3103.79 177.215  16
   4  -5   5 210.318 44.9299  16
   4  -5   5 236.953 42.8738   8
   4  -5   6 3566.56 180.985  16
   4  -5   6 4004.72 180.507   8
   4  -5   7 7372.47 242.731  16
   4  -5   7 7363.46 241.101   8
   4  -5   8 4094.98 156.518  16
   4  -5   8 3626.37 163.235   8
   4  -5   9 1539.95 98.5437   8
   4  -5  10 861.892 64.8857   8
   4  -5  11 281.103 29.0641   8
  -4   4  10 559.069 48.0535  13
  -4   4   9 48.5255 17.8621  13
  -4   4   9 51.9741 14.4158  15
  -4   4   8 707.268 67.5221  17
  -4   4   7 1198.38 99.6855  17
  -4   4   6 939.899 93.9803  17
  -4   4   5 6515.67 255.445  17
  -4   4   4 106.266 33.4091  17
  -4   4   3 48692.9 726.157  17
  -4   4   2 6285.50 260.999  17
   4  -4  -2 7161.57 251.895  16
  -4   4   1 1312.75 118.491  17
   4  -4  -1 1294.80 110.767  16
  -4   4   0 2761.14 168.168  17
   4  -4   0 2822.12 167.197  16
  -4   4  -1 2014.78 141.410  17
   4  -4   1 1949.32 141.259  16
  -4   4  -2 4642.12 207.407  17
   4  -4   2 4238.36 210.515  16
   4  -4   3 913.786 97.5757  16
   4  -4   4 478.805 71.0679  16
   4  -4   4 525.187 67.5659   8
   4  -4   5 3766.42 195.810  16
   4  -4   5 4045.29 192.801   8
   4  -4   6 588.101 76.4571  16
   4  -4   6 682.049 80.0855   8
   4  -4   7 419.222 61.0020  16
   4  -4   7 411.535 63.1108   8
   4  -4   8 93.5295 27.5983   9
   4  -4   8 119.453 29.2369  16
   4  -4   8 81.6145 26.6993   8
   4  -4   9 950.098 86.4655   8
   4  -4  10 65.8282 22.1700   8
   4  -4  11 2420.26 104.264   8
  -4   3  11 58.8679 15.6500  13
  -4   3  10 369.175 45.6452  13
  -4   3  10 368.499 41.5206  15
  -4   3   9 878.073 79.8800  13
  -4   3   9 863.004 72.8461  17
  -4   3   8 1889.98 125.316  17
  -4   3   7 9377.71 297.878  17
  -4   3   6 115.163 33.8253  17
  -4   3   5 13196.6 367.982  17
  -4   3   4 49269.7 716.189  17
  -4   3   3 7883.35 286.035  17
  -4   3   2 18732.9 437.296  17
   4  -3  -2 20061.9 414.342  16
  -4   3   2 18644.9 862.738   3
  -4   3   1 18103.4 421.030  17
   4  -3  -1 18129.0 403.723  16
  -4   3   1 18106.2 868.839   3
  -4   3   0 39.7225 19.0615  17
   4  -3   0 11.8187 14.2011  16
  -4   3  -1 1395.59 111.179  17
   4  -3   1 1369.34 114.626  16
  -4   3  -1 1518.70 254.319   3
  -4   3  -2 2014.75 129.956  17
   4  -3   2 1721.28 130.508  16
  -4   3  -2 1894.59 285.120   3
   4  -3   3 5410.03 233.751  16
   4  -3   3 6018.15 226.531   8
  -4   3  -3 5680.78 503.257   3
   4  -3   4 2164.34 148.487  16
   4  -3   4 2297.02 145.998   8
   4  -3   5 7867.80 261.909   9
   4  -3   5 7553.70 276.313  16
   4  -3   5 8236.86 283.143   8
   4  -3   6 648.004 78.0136   9
   4  -3   6 576.078 75.8807  16
   4  -3   6 662.141 82.2326   8
   4  -3   7-11.3861 13.4313   9
   4  -3   7 9.88894 10.7178  16
   4  -3   8 22611.8 446.218   9
   4  -3   8 21815.3 460.269   8
   4  -3   9 172.042 37.1171   9
   4  -3   9 177.500 40.1271   8
   4  -3  10 6.31673 9.76689   9
   4  -3  10-2.85141 12.0907   8
   4  -3  11 95.9142 23.5475  14
   4  -3  11 115.419 25.6627   8
   4  -3  12 2444.92 83.1114   8
  -4   2  11 1133.19 74.6188  13
  -4   2  11 1050.56 69.4224  15
  -4   2  10 2549.21 128.558  13
  -4   2  10 2372.48 124.903  15
  -4   2   9 111.967 29.7880  13
  -4   2   9 114.381 29.3159  17
  -4   2   8 134.880 35.5424  13
  -4   2   8-11.1089 16.6172  17
  -4   2   7 1829.01 136.729  17
  -4   2   6 4689.36 221.870  17
  -4   2   5 67388.5 828.357  17
  -4   2   4 18974.8 431.996  17
  -4   2   3 41.4788 19.4606  17
  -4   2   2 338.859 55.4759  17
   4  -2  -2 364.838 54.1920  16
  -4   2   1 856.496 86.0283  17
   4  -2  -1 889.743 86.8872  16
   4  -2   0 205.763 42.9961  16
   4  -2   1 148.884 39.4850  16
  -4   2  -1 97.0325 65.1412   2
   4  -2   2 54.4385 27.1253  16
   4  -2   2 72.3526 25.8363   8
  -4   2  -2 39.7878 45.6688   2
   4  -2   3 34.1477 14.8547  16
   4  -2   3 71.7927 27.2689   8
  -4   2  -4 8733.50 610.252   2
   4  -2   4 8874.70 281.218   9
   4  -2   4 8800.18 293.996  16
   4  -2   4 8968.53 291.404   8
   4  -2   5 31064.8 539.068   9
   4  -2   5 31108.3 554.559  16
   4  -2   5 31089.3 555.467   8
   4  -2   6 38761.5 614.742   9
   4  -2   6 40084.3 611.392  16
   4  -2   6 38012.0 627.763   8
   4  -2   7 3995.85 198.862   9
   4  -2   7 4301.85 190.246  16
   4  -2   7 4035.20 205.047   8
   4  -2   8 1101.66 103.714   9
   4  -2   8 1083.00 103.464   8
   4  -2   9 472.802 65.5431   9
   4  -2   9 517.491 69.2525   8
   4  -2  10 7705.51 251.712  14
   4  -2  10 7418.08 238.693   9
   4  -2  10 7524.50 236.799   8
   4  -2  11 2223.39 113.668   9
   4  -2  11 2159.12 108.117   8
   4  -2  11 1980.28 105.341  14
  -4   1  12 75.0541 18.7369  15
  -4   1  11 267.441 39.1406  13
  -4   1  11 256.495 39.9701  15
  -4   1  10 1635.45 106.237  13
  -4   1  10 1414.48 103.779  15
  -4   1   9 7099.37 233.378  13
  -4   1   9 6515.07 241.039  17
  -4   1   8 565.558 68.4920  13
  -4   1   8 513.697 72.7994  17
  -4   1   7 2444.90 142.122  13
  -4   1   7 2097.92 149.533  17
  -4   1   6 15413.3 402.673  17
  -4   1   5 47497.1 1362.20   6
  -4   1   5 44701.8 676.179  17
  -4   1   5 49072.5 1376.84   4
  -4   1   4 451.367 66.2812  17
  -4   1   4 530.039 116.702   4
  -4   1   3 4504.53 201.571  17
  -4   1   3 5037.88 424.921   4
  -4   1   2 1662.72 243.035   2
  -4   1   2 1870.82 125.093  17
  -4   1   2 1906.59 256.535   4
  -4   1   1 7875.91 544.044   2
  -4   1   0 774.760 171.436   2
  -4   1  -1 4676.39 425.325   2
  -4   1  -2 1376.43 232.372   2
   4  -1   2 1348.65 111.257  16
   4  -1   2 1462.81 108.212   8
  -4   1  -3 1928.02 281.231   2
   4  -1   3 2062.17 139.749  16
   4  -1   3 2145.48 137.162   8
  -4   1  -4 1204.48 219.395   2
   4  -1   4 1285.69 107.999   9
   4  -1   4 1213.23 106.958  16
   4  -1   4 1350.09 112.827   8
   4  -1   5 1290.89 111.864   9
   4  -1   5 1279.53 108.258  16
   4  -1   5 1271.01 112.910   8
   4  -1   6 26782.7 524.675   9
   4  -1   6 27367.1 531.100   8
   4  -1   7 895.713 95.8349   9
   4  -1   7 1045.59 92.5483  16
   4  -1   7 966.208 100.428   8
   4  -1   8 1362.39 116.888   9
   4  -1   8 1363.45 115.647   8
   4  -1   9 7.53465 17.4179   9
   4  -1   9 5.80872 11.7862   8
   4  -1  10 753.666 79.1314  14
   4  -1  10 742.041 75.5642   9
   4  -1  10 682.851 69.6226   8
   4  -1  11 35.0492 17.9391  14
   4  -1  11 26.5932 13.2596   8
   4  -1  12 159.515 22.3123  14
  -4   0  12 7106.91 184.228  15
  -4   0  11 7286.33 220.101  15
  -4   0  10 211.331 36.9956  13
  -4   0  10 159.842 36.8547  15
  -4   0   9 6714.71 245.486  15
  -4   0   8 7345.19 277.640  17
   4   0  -7 628.314 70.8175  18
  -4   0   7 510.328 73.6976  17
  -4   0   6 14277.5 388.253  17
  -4   0   5 2933.26 326.028   6
  -4   0   5 2541.20 160.309  17
  -4   0   5 2408.64 313.530   4
  -4   0   4 1618.61 124.860  17
  -4   0   4 1637.49 260.130   4
  -4   0   3 5510.18 222.196  17
  -4   0   3 5462.74 469.013   4
  -4   0   2 401.374 116.491   2
  -4   0   1 2469.43 298.014   2
  -4   0   0 621.398 150.931   2
  -4   0  -1 2466.47 308.048   2
  -4   0  -2 8148.25 567.206   2
   4   0   2 7954.18 262.149  16
   4   0   2 8326.04 259.959   8
  -4   0  -3 4764.80 438.734   2
   4   0   3 4590.09 201.328  16
   4   0   3 4565.05 198.853   8
   4   0   4 53233.1 691.217  16
   4   0   4 53440.0 706.438   8
   4   0   5 57973.9 746.460   9
   4   0   5 57688.3 718.169  16
   4   0   5 56735.2 744.254   8
   4   0   6 3187.02 178.658   9
   4   0   6 3394.51 170.568  16
   4   0   6 3096.85 176.756   8
   4   0   7 380.800 62.6483   9
   4   0   7 411.525 65.0098   8
   4   0   8 1961.28 137.195   9
   4   0   8 1895.95 133.254   8
   4   0   9 206.764 48.4907  14
   4   0   9 234.891 45.6901   9
   4   0   9 210.294 40.1349   8
   4   0  10 2627.58 128.868   8
   4   0  10 2742.27 147.185  14
   4   0  11 2953.07 128.859  14
   4   0  12 618.651 42.9511  14
  -4  -1  13 445.164 36.2064  15
  -4  -1  12 1648.54 92.0287  15
  -4  -1  11 132.858 32.3967  15
  -4  -1  10 909.146 85.3207  15
  -4  -1   9 1979.60 133.169  15
   4   1  -8 1441.51 108.447  18
   4   1  -7 738.976 81.1458  18
  -4  -1   7 640.152 84.5844  17
   4   1  -6 413.434 61.3633  18
  -4  -1   6 365.403 61.6133  17
  -4  -1   5 177.921 45.0136  17
  -4  -1   5 245.104 103.606   4
  -4  -1   4 2966.23 169.658  17
  -4  -1   4 2930.28 356.406   4
  -4  -1   3 10382.5 303.377  17
  -4  -1   2 552.098 135.627   2
  -4  -1   1 41452.7 1219.71   2
  -4  -1   0 1749.15 261.166   2
   4   1   0 1893.49 125.770  16
   4   1   1 347.189 55.6665  16
  -4  -1  -1 234.680 97.9466   2
   4   1   2 492.847 64.9032  16
  -4  -1  -2 431.657 132.476   2
   4   1   3 42.5520 22.2234  16
   4   1   3 33.7442 19.7819   8
  -4  -1  -4 8230.85 589.855   2
   4   1   4 7674.50 261.957  16
   4   1   4 7609.62 268.048   8
   4   1   5 582.303 72.3679  16
   4   1   5 577.626 74.4256   8
   4   1   6 13325.5 333.111  16
   4   1   6 12020.5 342.001   8
   4   1   7 2941.36 182.191  14
   4   1   7 2604.42 157.243   8
   4   1   8 9.08357 11.9832  14
   4   1   8 9.79068 9.58328   8
   4   1   9 1298.46 108.194  14
   4   1  10 411.818 55.0894  14
   4   1  11 352.887 42.2391  14
  -4  -2  12 637.280 55.6700  15
  -4  -2  11 3601.97 152.743  15
  -4  -2  10 589.206 68.3957  15
   4   2  -9 7062.08 228.028  18
  -4  -2   9 6375.15 233.183  15
   4   2  -8 981.678 94.5306  18
  -4  -2   8 812.643 84.7914  15
   4   2  -7 88.7570 29.8921  18
  -4  -2   7 80.8942 21.1596  15
   4   2  -6 235.948 47.1300  18
   4   2  -5 464.274 66.0637  18
  -4  -2   4 145.717 38.8591  17
  -4  -2   4 30.6644 40.6249   4
  -4  -2   3 80.7129 26.7261  17
   4   2  -3 59.2119 23.2344  16
  -4  -2   2 15312.0 729.282   2
  -4  -2   2 14741.2 354.332  17
   4   2  -2 13746.8 335.293  16
   4   2  -1 85.5394 26.3485  16
  -4  -2   1 31.0543 40.9636   2
  -4  -2   0 1455.90 239.979   2
   4   2   0 1404.17 109.738  16
   4   2   1 116.465 31.5883  16
  -4  -2  -1 147.200 77.8987   2
   4   2   2 1437.78 114.381  16
  -4  -2  -2 1493.35 252.519   2
   4   2   3 3387.27 175.466  16
  -4  -2  -3 3369.97 380.054   2
   4   2   4 14691.0 383.064  14
   4   2   4 11933.9 330.963  16
   4   2   5 1785.80 136.673  14
   4   2   5 1585.16 117.704  16
   4   2   6 1217.08 114.126  14
   4   2   7 1475.17 122.920  14
   4   2   8 8696.61 282.823  14
   4   2   9 2953.49 151.175  14
   4   2  10 4223.38 157.700  14
   4   2  11 1302.85 68.8120  14
  -4  -3  12 285.453 33.7629  15
  -4  -3  11 3562.07 140.312  15
   4   3 -10 1060.09 78.4727  18
  -4  -3  10 938.468 80.2889  15
   4   3  -9 2459.20 137.778  18
  -4  -3   9 2387.10 135.236  15
   4   3  -8 2876.25 160.693  18
  -4  -3   8 3060.91 157.188  15
   4   3  -7 23279.4 482.066  18
  -4  -3   7 25847.2 452.348  15
   4   3  -6 2493.42 160.148  18
   4   3  -5 2169.73 147.699  18
   4   3  -4 88.0435 30.6349  18
   4   3  -3 20859.1 400.124  11
   4   3  -3 19283.4 430.595  18
   4   3  -2 11895.0 311.574  11
   4   3  -2 11289.4 320.446  18
   4   3  -1 191.660 39.7210  11
   4   3  -1 192.263 40.6797  18
   4   3  -1 185.530 42.3526  16
  -4  -3   1 242.896 96.0366   2
   4   3   0 199.370 41.3181  18
   4   3   0 166.260 39.1077  16
  -4  -3   0 242.000 100.190   2
   4   3   1-9.45021 16.5265  16
   4   3   2 4487.95 207.300  16
   4   3   3 12971.5 351.698  16
   4   3   4 12246.3 332.450  14
   4   3   5 224.354 46.9424  14
   4   3   6 3320.97 175.413  14
   4   3   7 4422.66 181.920  11
   4   3   7 4538.18 197.920  14
   4   3   8 1028.02 75.0438  11
   4   3   8 1045.54 88.6604  14
   4   3   9 1140.44 83.1926  14
   4   3  10 372.328 39.5210  14
  -4  -4  11 4106.31 124.419  15
   4   4 -10 1414.60 89.2718  18
  -4  -4  10 1370.99 83.2491  15
   4   4  -9 216.538 41.8189  18
  -4  -4   9 239.390 37.5514  15
   4   4  -8 663.282 76.6320  18
   4   4  -7 90.5814 28.7016  18
   4   4  -6 904.907 95.6271  18
   4   4  -5 203.944 46.5929  18
   4   4  -4 3011.18 154.906  11
   4   4  -4 2657.24 167.632  18
   4   4  -3 1106.92 98.2934  11
   4   4  -3 1017.74 102.125  18
   4   4  -2 20858.3 431.268  11
   4   4  -2 20852.8 450.196  18
   4   4  -1 76.0884 28.3560  11
   4   4  -1 163.524 40.0233  18
   4   4   0 538.517 70.9759  11
   4   4   0 708.519 80.3174  18
   4   4   1 8252.21 283.673  11
   4   4   2 4458.48 208.979  11
   4   4   3 157.613 38.8476  11
   4   4   4 3896.14 189.685  11
   4   4   5 847.980 85.6740  11
   4   4   5 989.622 88.6059  14
   4   4   6 2053.84 123.220  11
   4   4   6 2361.19 132.634  14
   4   4   7 1732.88 98.8838  11
   4   4   7 1788.15 109.340  14
   4   4   8 5887.23 177.395  14
   4   4   9 55.8182 15.5704  14
   4   5 -10 20.8853 12.6636  18
   4   5  -9 16691.5 332.132  18
   4   5  -8 980.263 89.2997  18
   4   5  -7 38.9643 21.4673  18
   4   5  -6 31.5200 17.6787  18
   4   5  -5 1802.64 132.642  18
   4   5  -4 7110.90 265.924  18
   4   5  -3 64.6507 28.1116  11
   4   5  -3 51.1312 22.3978  18
   4   5  -2 680.486 80.4150  11
   4   5  -2 759.217 84.0785  18
   4   5  -1 1586.70 123.288  11
   4   5  -1 1758.14 122.953  18
   4   5   0 6816.19 255.762  11
   4   5   1 8334.03 283.647  11
   4   5   2 1959.62 135.347  11
   4   5   3 30.8420 18.2900  11
   4   5   4 21.6583 17.3682  11
   4   5   5 245.318 41.5525  11
   4   5   6 485.172 49.9787  11
   4   5   7 7408.61 163.830  14
   4   6  -9 439.465 46.6859  18
   4   6  -8 12.4570 13.0865  18
   4   6  -7 98.9347 29.4861  18
   4   6  -6 623.617 71.2625  18
   4   6  -5 3910.88 182.422  18
   4   6  -4 6.36559 12.9793  18
   4   6  -3 448.498 61.6247  18
   4   6  -2 2014.82 125.696  18
   4   6  -1 1078.94 97.8065  11
   4   6   0 2917.59 159.884  11
   4   6   1 4729.46 200.235  11
   4   6   2 7670.21 246.073  11
   4   6   3 1021.84 85.0115  11
   4   6   4 221.364 37.1544  12
   4   6   5 187.957 30.2615  12
   4   7  -8 588.317 47.6532  18
   4   7  -7 1759.71 93.4078  18
   4   7  -6 240.166 36.6855  18
   4   7  -5 52.2768 16.6201  18
   4   7  -4 246.895 38.4147  18
   4   7  -3 268.939 36.7212  12
   4   7  -3 293.813 40.1456  18
   4   7  -2 1288.03 85.6879  12
   4   7  -1 1823.07 104.594  12
   4   7   0 2644.33 127.248  12
   4   7   1 912.194 73.5470  12
   4   7   2 60.4083 20.7365  12
   4   7   3-0.56600 6.57757  12
   4   7   4 8.70856 6.78136  12
   4   8  -1 405.183 33.9064  12
   4   8   0 1320.92 61.8560  12
  -5   7   1 110.263 19.6145  17
  -5   7   0 34.3349 11.9570  17
  -5   7  -1 156.732 22.9295  17
   5  -7   1 163.526 23.2380  16
   5  -7   2 1667.43 77.6211  16
   5  -7   3 3536.77 112.663  16
   5  -7   4 1333.78 64.7096  16
  -5   6   4 147.311 25.8406  17
  -5   6   3 6700.49 189.171  17
  -5   6   2 6239.66 190.761  17
  -5   6   1 6698.03 202.827  17
   5  -6  -1 7171.49 175.309  16
  -5   6   0 371.868 48.8066  17
   5  -6   0 357.911 45.7968  16
  -5   6  -1 3044.51 133.271  17
   5  -6   1 2987.79 139.011  16
  -5   6  -2 21.9833 10.6767  17
   5  -6   2 4.33319 13.4166  16
   5  -6   3 215.952 38.4771  16
   5  -6   4 1423.90 92.3496  16
   5  -6   5 4271.51 146.557  16
   5  -6   6 530.648 43.9431  16
  -5   5   6 75.1609 17.2734  13
  -5   5   6 98.2259 20.4302  17
  -5   5   5 819.708 70.1689  17
  -5   5   4 33.6169 18.2848  17
  -5   5   3 853.885 81.1028  17
  -5   5   2 58.6913 23.5165  17
  -5   5   1 3614.91 171.025  17
   5  -5  -1 4021.57 168.444  16
  -5   5   0 4743.94 195.351  17
   5  -5   0 4926.92 198.862  16
  -5   5  -1 59.0589 23.2157  17
   5  -5   1 72.9701 29.0438  16
  -5   5  -2 3761.32 157.650  17
   5  -5   2 3556.90 175.279  16
   5  -5   3 7006.50 243.330  16
   5  -5   4 248.166 44.2556  16
   5  -5   5 1833.38 113.154  16
   5  -5   6 3723.25 144.732  16
   5  -5   7 4173.15 127.684  16
  -5   4   8 89.5306 16.1748  15
  -5   4   7 2377.13 93.0350  13
  -5   4   7 2717.76 118.205  17
  -5   4   6 929.982 80.5808  17
  -5   4   5 224.095 41.5606  17
  -5   4   4 849.392 85.4457  17
  -5   4   3 6594.45 244.837  17
  -5   4   2 83.4017 28.8320  17
   5  -4  -2 90.9729 28.9742  16
  -5   4   1 3191.05 171.794  17
   5  -4  -1 3451.02 172.803  16
  -5   4   0 56.3777 23.3058  17
   5  -4   0 78.2674 28.6554  16
  -5   4  -1 5084.79 204.987  17
   5  -4   1 4647.33 213.961  16
   5  -4   2 3187.37 178.284  16
   5  -4   3 5140.40 224.159  16
   5  -4   4 2518.09 152.546  16
   5  -4   5 5110.12 205.206  16
   5  -4   5 5545.78 185.688   8
   5  -4   6 569.836 62.7838  16
   5  -4   6 624.001 60.8003   8
   5  -4   7 4276.00 149.435  16
   5  -4   7 4316.53 153.089   8
   5  -4   8 81.4187 19.9919   8
   5  -4   9 948.514 60.1581  14
   5  -4   9 1317.80 65.1900   8
  -5   3   9 2728.33 94.8993  15
  -5   3   8 104.907 22.6213  17
  -5   3   7 933.093 81.5466  17
  -5   3   6 2401.71 142.750  17
  -5   3   5 46.0908 22.2391  17
  -5   3   4 10100.1 314.561  17
  -5   3   3 4978.99 222.641  17
  -5   3   2 96.2603 31.6031  17
   5  -3  -2 63.1755 20.8761  16
  -5   3   1 273.274 51.8013  17
   5  -3  -1 278.691 51.9526  16
  -5   3   0 1482.53 116.602  17
   5  -3   0 1502.84 123.265  16
  -5   3  -1 42497.4 589.752  17
   5  -3   1 37775.4 627.972  16
   5  -3   2 821.668 93.5042  16
   5  -3   3 1227.64 96.9245   8
   5  -3   3 1107.20 106.233  16
   5  -3   4 1155.87 104.909  16
   5  -3   4 1269.71 100.479   8
   5  -3   5 521.923 67.7474  16
   5  -3   5 615.054 69.5900   8
   5  -3   6 5271.00 199.193  16
   5  -3   6 5224.85 198.226   8
   5  -3   7 3820.53 150.875  16
   5  -3   7 3644.45 159.513   8
   5  -3   8 1760.32 101.788   8
   5  -3   9 1558.32 90.8054  14
   5  -3   9 1869.24 92.3860   8
  -5   2  10 66.2485 14.1052  15
  -5   2   9 1394.92 83.5919  15
  -5   2   8 63.2514 22.3322  17
  -5   2   7 231.600 44.4884  17
  -5   2   6 3668.32 186.200  17
  -5   2   5 1810.09 135.074  17
  -5   2   4 10446.4 329.170  17
  -5   2   3 18706.9 442.129  17
  -5   2   2 4457.27 211.739  17
   5  -2  -2 4607.96 200.172  16
  -5   2   1 38.2187 18.4159  17
   5  -2  -1 60.9735 28.2251  16
  -5   2   0 19.4933 15.2477  17
   5  -2   0 13.9969 14.9639  16
   5  -2   1 346.059 59.4259  16
   5  -2   2 3285.36 184.265  16
   5  -2   3 2332.11 142.937   8
   5  -2   3 2146.59 147.475  16
   5  -2   4 1746.73 130.012  16
   5  -2   4 1866.48 129.236   8
   5  -2   5 3242.74 170.429  16
   5  -2   5 3175.10 168.249   8
   5  -2   6 1085.65 91.6996  16
   5  -2   6 1098.97 96.7915   8
   5  -2   7 2349.86 120.948  16
   5  -2   7 2223.62 130.946   8
   5  -2   8 1093.97 85.7558   8
   5  -2   9 867.138 74.5880  14
   5  -2  10 2040.47 87.2019  14
  -5   1  10 183.999 28.5632  15
  -5   1   9 161.555 31.5501  15
  -5   1   8 1462.83 108.323  17
  -5   1   7 1756.91 127.646  17
   5  -1  -6 42228.9 561.006  18
  -5   1   6 40844.3 637.844  17
  -5   1   5 12881.3 366.094  17
  -5   1   4 535.542 75.4025  17
  -5   1   3 390.786 63.3820  17
   5  -1  -3 489.329 62.3658  16
  -5   1   2 310.011 56.9559  17
   5  -1  -2 305.943 52.3903  16
  -5   1   1 8694.53 286.167  17
   5  -1  -1 7662.16 270.832  16
   5  -1   0 1385.86 117.516  16
   5  -1   1 7676.12 277.368  16
   5  -1   2 517.413 73.6530  16
   5  -1   3 560.619 75.5717  16
   5  -1   4 1944.62 137.273  16
   5  -1   4 1920.90 135.503   8
   5  -1   5 874.895 88.3918  16
   5  -1   5 872.494 90.8695   8
   5  -1   6 416.305 57.5892  16
   5  -1   6 401.397 61.5563   8
   5  -1   7 10311.5 251.309  16
   5  -1   7 9450.55 278.173   8
   5  -1   8 115.521 34.1237  14
   5  -1   9 10.4905 11.3272  14
   5  -1  10 316.416 34.6571  14
  -5   0  10 842.121 63.0157  15
  -5   0   9 13.9015 10.9799  15
  -5   0   8 295.114 47.7940  15
   5   0  -7 5541.71 200.177  18
  -5   0   7 4932.38 216.680  17
   5   0  -6 16298.6 370.550  18
  -5   0   6 15106.8 393.389  17
  -5   0   5 21661.3 475.017  17
  -5   0   4 484.144 70.3416  17
  -5   0   3 2694.82 165.499  17
   5   0  -3 2715.70 149.170  16
  -5   0   2 3041.41 171.444  17
   5   0  -2 2931.74 163.128  16
  -5   0   1 4994.38 211.565  17
   5   0  -1 4037.91 195.634  16
   5   0   0 1686.92 129.952  16
   5   0   1 201.466 47.0889  16
   5   0   2 116.335 37.7339  16
   5   0   3 2717.62 163.729  16
   5   0   4 30952.4 541.502  16
   5   0   5 14052.2 348.906  16
   5   0   6 15.9074 8.79941  16
   5   0   7 1908.00 130.812  14
   5   0   7 1863.63 102.219  16
   5   0   8 1802.72 114.221  14
   5   0   9 1510.62 91.4550  14
   5   0  10 3810.50 112.305  14
  -5  -1  10 12.5655 11.0137  15
  -5  -1   9 1410.92 91.3109  15
   5   1  -8 7506.42 217.449  18
  -5  -1   8 7032.36 220.971  15
   5   1  -7 28429.0 475.626  18
  -5  -1   7 28581.8 464.142  15
   5   1  -6 2032.03 134.658  18
   5   1  -5 5411.14 225.874  18
  -5  -1   4 11.9406 18.1041  17
  -5  -1   3 72.0935 27.6186  17
   5   1  -3 85.9027 29.2143  16
  -5  -1   2 4.35400 10.5837  17
   5   1  -2 33.9833 20.8955  16
   5   1  -1 3673.48 186.370  16
   5   1   0 3232.77 178.754  16
   5   1   1 851.642 92.2979  16
   5   1   2 1357.49 115.465  16
   5   1   3 81.0150 29.7739  16
   5   1   4 5184.22 217.485  16
   5   1   5 9712.94 300.551  14
   5   1   5 8055.17 256.294  16
   5   1   6 943.436 90.6657  14
   5   1   6 834.387 76.9898  16
   5   1   7 519.453 62.9884  14
   5   1   8 1354.75 92.1668  14
   5   1   9 823.501 49.2548  11
   5   1   9 1178.62 71.2245  14
  -5  -2  10 293.321 32.2946  15
   5   2  -9 14.7697 10.5529  18
  -5  -2   9 7.79458 8.56994  15
   5   2  -8 252.933 40.0850  18
  -5  -2   8 280.028 40.9582  15
   5   2  -7 8119.69 259.157  18
  -5  -2   7 8693.54 234.694  15
   5   2  -6-0.13847 16.3045  18
   5   2  -5 3822.81 191.215  18
   5   2  -4 8739.17 295.026  18
   5   2  -3 4504.32 210.258  18
   5   2  -2 386.767 64.0859  18
   5   2  -2 355.098 57.7400  16
   5   2  -1 305.518 51.3284  11
   5   2  -1 258.673 49.1534  16
   5   2   0 355.584 59.5662  16
   5   2   1 2209.97 146.514  16
   5   2   2 7267.55 264.575  16
   5   2   3 39599.3 607.539  16
   5   2   4 28148.1 495.430  16
   5   2   5 2017.18 123.338  14
   5   2   6 4331.12 174.136  14
   5   2   7 245.670 38.7960  11
   5   2   7 256.357 38.9050  14
   5   2   8 86.0872 18.6406  14
   5   2   8 67.9002 16.0986  11
   5   3  -9 2506.15 104.739  18
   5   3  -8 457.229 53.6362  18
   5   3  -7 2530.90 139.467  18
   5   3  -6 366.228 57.2010  18
   5   3  -5 248.160 47.9659  18
   5   3  -4 10.3716 14.2638  18
   5   3  -3 185.507 42.9489  18
   5   3  -2 10025.9 280.048  11
   5   3  -2 9136.10 295.345  18
   5   3  -1 192.185 40.6120  11
   5   3  -1 194.749 43.0944  18
   5   3   0 316.376 53.0865  11
   5   3   0 339.346 55.0972  18
   5   3   1 2919.82 164.018  11
   5   3   1 3279.52 158.344  18
   5   3   2 4195.82 195.602  11
   5   3   3 1535.28 116.818  11
   5   3   4 35.7868 15.3772  11
   5   3   5 255.548 44.8814  11
   5   3   6 190.450 29.3502  14
   5   3   6 184.731 34.1203  11
   5   3   7 809.402 57.7298  11
   5   3   7 788.781 52.8163  14
   5   4  -9 33.4640 9.24021  18
   5   4  -8 720.547 63.5686  18
   5   4  -7 2136.93 120.594  18
   5   4  -6 1024.54 89.3354  18
   5   4  -5 126.786 33.6398  18
   5   4  -4 1706.48 123.629  18
   5   4  -3 3506.01 153.782  11
   5   4  -3 3194.32 169.134  18
   5   4  -2 1.81369 14.1569  11
   5   4  -2-2.29412 9.11738  18
   5   4  -1 221.345 42.5738  11
   5   4  -1 223.081 43.5080  18
   5   4   0-1.07211 14.3116  11
   5   4   0 4.94734 9.98884  18
   5   4   1 985.201 90.7532  11
   5   4   2 13593.0 329.458  11
   5   4   3 903.349 82.4430  11
   5   4   4 1836.09 110.507  11
   5   4   5 10.1370 11.4722  11
   5   4   6 466.438 42.7720  11
   5   5  -8 1194.99 69.1054  18
   5   5  -7 30.5769 14.9061  18
   5   5  -6 647.392 64.0790  18
   5   5  -5 179.279 36.0993  18
   5   5  -4 8590.93 244.585  18
   5   5  -3 1687.89 107.909  18
   5   5  -2 974.167 78.8250  18
   5   5  -1 259.394 42.9124  11
   5   5  -1 327.562 42.5875  18
   5   5   0 94.1218 26.0066  11
   5   5   1 181.983 37.2496  11
   5   5   2 541.872 59.2587  11
   5   5   3 2173.73 111.497  11
   5   5   4 37.0726 16.6711  11
   5   6  -6 155.545 25.3287  18
   5   6  -5 1031.43 66.3479  18
   5   6  -4 2265.59 99.2446  18
   5   6  -3 2989.15 109.263  18
   5   6  -2 214.720 29.8113  12
   5   6  -1 210.415 31.6010  12
   5   6   0 1482.12 82.8800  12
   5   6   1 301.272 36.7337  12
   5   6   2 149.212 25.8646  12
   5   6   3 47.4885 13.0758  12
   6  -5   2 1745.14 72.2203  16
  -6   4   4 7246.45 160.281  17
  -6   4   3 3916.15 127.712  17
  -6   4   2 3291.57 119.261  17
  -6   4   1 586.127 49.3914  17
   6  -4  -1 506.304 40.7013  16
   6  -4   0 4122.44 133.252  16
   6  -4   1 526.747 51.0275  16
   6  -4   2 974.201 69.2727  16
   6  -4   3 2235.92 102.404  16
   6  -4   4 801.938 57.6260  16
   6  -4   5 331.651 31.6555  16
  -6   3   5 231.266 32.8190  17
   6  -3  -4 530.881 43.2756  18
  -6   3   4 605.462 55.9828  17
  -6   3   3 477.809 51.7906  17
  -6   3   2 5.14839 7.19835  17
  -6   3   1 42.3219 15.2722  17
   6  -3  -1 39.9353 16.6183  16
   6  -3   0 2827.74 129.106  16
   6  -3   1 100.574 26.8990  16
   6  -3   2 1714.67 103.874  16
   6  -3   3 1152.66 82.6259  16
   6  -3   4 1690.41 93.9874  16
   6  -3   5 83.3885 19.2518  16
   6  -2  -5 4209.57 126.602  18
  -6   2   5 4319.68 156.910  17
  -6   2   4 901.518 74.9141  17
  -6   2   3 678.521 66.2738  17
  -6   2   2 1712.39 103.534  17
   6  -2  -2 1638.14 90.0495  16
  -6   2   1 3025.40 129.054  17
   6  -2  -1 2659.66 128.749  16
   6  -2   0 1506.41 101.821  16
   6  -2   1 1964.48 117.872  16
   6  -2   2 1471.06 102.023  16
   6  -2   3 68.4617 22.6803  16
   6  -2   4 132.866 28.4731  16
   6  -2   5 150.159 27.4909  16
   6  -2   6 3896.32 128.989  14
   6  -2   6 4820.24 122.607  16
  -6   1   7 677.229 47.0641  15
   6  -1  -6 620.703 47.1072  18
  -6   1   6 563.019 49.1800  15
   6  -1  -5 134.417 26.5574  18
   6  -1  -4 161.903 33.2720  18
  -6   1   4 215.177 39.8339  17
  -6   1   3 1463.35 99.2459  17
  -6   1   2 776.955 71.3194  17
   6  -1  -2 707.327 65.2010  16
   6  -1  -1 6891.04 215.926  16
   6  -1   0 8623.18 251.090  16
   6  -1   1 3731.10 168.162  16
   6  -1   2 3026.64 149.105  16
   6  -1   3 1278.36 93.7743  16
   6  -1   4 731.815 66.9351  16
   6  -1   5 9555.18 223.039  14
   6  -1   5 11552.5 236.600  16
   6  -1   6 104.691 20.9540  14
   6  -1   6 137.721 21.2238  16
  -6   0   7 185.741 23.3155  15
   6   0  -6 2825.43 115.111  18
  -6   0   6 2745.56 101.816  15
   6   0  -5 6354.89 195.030  18
  -6   0   5 6530.21 166.676  15
   6   0  -4 679.149 68.4689  18
   6   0  -3 128.662 31.4650  18
   6   0  -2 2011.26 112.524  16
   6   0  -1 243.690 41.7738  16
   6   0   0 1175.60 93.7822  16
   6   0   1 349.200 52.0528  16
   6   0   2 56.7819 23.6023  16
   6   0   3 1235.82 91.2559  16
   6   0   4 1171.63 83.7241  16
   6   0   5 103.390 22.0725  14
   6   0   5 191.190 30.3441  16
   6   1  -7 13473.3 207.416  18
   6   1  -6 3956.91 142.515  18
   6   1  -5 591.891 61.3188  18
   6   1  -4 103.659 28.8194  18
   6   1  -3 1963.18 120.798  18
   6   1  -2 1131.63 92.5102  18
   6   1  -1 2748.39 142.319  18
   6   1  -1 2734.32 138.626  16
   6   1   0 2939.07 125.327  11
   6   1   0 2617.13 135.041  18
   6   1   0 2468.73 134.643  16
   6   1   1 20.7940 13.2442  11
   6   1   1 29.8130 15.3932  18
   6   1   1 18.3118 17.3940  16
   6   1   2 3404.17 145.582  11
   6   1   2 3768.68 139.446  18
   6   1   2 3277.24 152.704  16
   6   1   3 600.055 62.3889  16
   6   1   4 170.716 30.6376  11
   6   1   5 1297.93 78.3491  11
   6   1   6 1506.50 74.2164  11
   6   2  -7 14773.6 217.839  18
   6   2  -6 2893.64 117.689  18
   6   2  -5 5.08322 8.00312  18
   6   2  -4 170.835 34.9665  18
   6   2  -3 299.248 47.5650  18
   6   2  -2 412.256 53.6122  18
   6   2  -1 127.468 29.9729  18
   6   2   0 1.95451 9.58493  11
   6   2   0-9.05287 10.9968  18
   6   2   1 68.8722 22.6177  11
   6   2   1 39.6799 15.4764  18
   6   2   2 651.292 60.6049  11
   6   2   3 14573.3 276.710  11
   6   2   4 2029.56 97.4641  11
   6   2   5 286.444 33.7831  11
   6   3  -6 33.7650 13.4746  18
   6   3  -5 414.118 45.1091  18
   6   3  -4 4.99898 11.3902  18
   6   3  -3 27.9435 13.1907  18
   6   3  -2 17.2860 8.34625  18
   6   3  -1-14.4293 8.26023  11
   6   3  -1 6.50986 7.95704  18
   6   3   0 143.711 27.3027  11
   6   3   0 160.757 26.1217  18
   6   3   1 93.0192 23.4958  11
   6   3   2 286.243 36.6481  11
   6   3   3 3157.87 114.678  11
   6   3   4 3786.97 112.582  11
   6   4  -5 40.7307 11.9842  18
   6   4  -4 438.234 40.0759  18
   6   4  -3 138.741 23.2324  18
   6   4  -2 130.549 21.6502  18
   6   4   1 9289.01 174.992  11
   6   4   2 24734.1 270.734  11
   0   0   0    0.00    0.00   0
;
_shelx_res_checksum     62282
_shelx_res_file
;
TITL hijji131
CELL 1.54178   5.4427   8.2488  12.4701  98.9010  92.0400  91.6900
ZERR       2   0.0007   0.0010   0.0014    0.009    0.010    0.010
LATT  1
SFAC C H N O
UNIT   24   20   4   8
temp -150
l.s. 16
damp 50
acta 135
conf
bond $h
htab
HTAB O1 N2
EQIV $1 -x, -y+1, -z+1
HTAB C2 O1_$1
EQIV $2 -x+2, -y, -z+1
HTAB C7 O3_$2
HTAB C8 O3_$2
EQIV $3 -x+2, -y+1, -z+1
HTAB C11 O2_$3
EQIV $4 x, y+1, z+1
HTAB C12 O2_$4
EQIV $5 x+1, y, z
HTAB C10A O1_$5
eadp o4 o4a
eadp c8 c8a
eadp c9 c9a
eadp c10 c10a
eadp c11 c11a
eadp c12 c12a
omit     -1  -2   1
omit    -2  -5   7
omit     2   4   0
WGHT    0.076400    0.092200
FVAR       9.76535   0.85822
O1    4    0.249224    0.424903    0.601778    11.00000    0.02807    0.03112 =
         0.02454    0.00014    0.00175    0.00864
H1O   2    0.352038    0.423984    0.665143    11.00000    0.08193
O2    4    0.518290    0.001934    0.166107    11.00000    0.04094    0.03607 =
         0.02467   -0.00141    0.00135    0.00246
O3    4    0.830824   -0.044120    0.267719    11.00000    0.03652    0.04287 =
         0.04087   -0.00242    0.00480    0.01715
N1    3    0.636135    0.022672    0.253309    11.00000    0.02913    0.02533 =
         0.02983    0.00336    0.00524    0.00210
N2    3    0.607717    0.349581    0.723458    11.00000    0.03467    0.02472 =
         0.02452    0.00399   -0.00557    0.00033
C1    1    0.347768    0.330322    0.518618    11.00000    0.02203    0.02099 =
         0.02516    0.00484    0.00210    0.00075
C2    1    0.230961    0.314302    0.415154    11.00000    0.02051    0.02494 =
         0.02829    0.00587   -0.00016    0.00363
AFIX  43
H2A   2    0.086278    0.372659    0.404880    11.00000   -1.20000
AFIX   0
C3    1    0.324934    0.214384    0.328342    11.00000    0.02426    0.02612 =
         0.02291    0.00627   -0.00102   -0.00023
AFIX  43
H3A   2    0.244951    0.202380    0.258458    11.00000   -1.20000
AFIX   0
C4    1    0.539701    0.130987    0.344689    11.00000    0.02460    0.02032 =
         0.02490    0.00272    0.00381    0.00088
C5    1    0.660707    0.146488    0.445366    11.00000    0.02118    0.02093 =
         0.03075    0.00666    0.00155    0.00303
AFIX  43
H5A   2    0.807243    0.089327    0.454186    11.00000   -1.20000
AFIX   0
C6    1    0.566669    0.246270    0.533688    11.00000    0.02246    0.02020 =
         0.02442    0.00536   -0.00067    0.00028
C7    1    0.691062    0.260501    0.640882    11.00000    0.02625    0.02109 =
         0.02995    0.00641   -0.00466    0.00108
AFIX  43
H7A   2    0.836771    0.202216    0.649091    11.00000   -1.20000
AFIX   0
PART   1
O4    4    0.694924    0.627613    0.926241    21.00000    0.02836    0.03401 =
         0.03262   -0.00018    0.00181    0.00381
C8    1    0.745920    0.353475    0.828134    21.00000    0.04098    0.02794 =
         0.02657    0.00423   -0.00872    0.00461
AFIX  23
H8A   2    0.881309    0.275688    0.818000    21.00000   -1.20000
H8B   2    0.634951    0.317043    0.881628    21.00000   -1.20000
AFIX   0
C9    1    0.850329    0.520817    0.871640    21.00000    0.02774    0.02865 =
         0.01954    0.00304   -0.00212    0.00673
C10   1    1.075855    0.589542    0.870258    21.00000    0.02459    0.04108 =
         0.02303    0.00324    0.00165    0.00500
AFIX  43
H10A  2    1.214737    0.540550    0.836234    21.00000   -1.20000
AFIX   0
C11   1    1.065783    0.752619    0.930676    21.00000    0.03861    0.03383 =
         0.02220    0.00466   -0.00492   -0.00776
AFIX  43
H11A  2    1.197014    0.832468    0.944880    21.00000   -1.20000
AFIX   0
C12   1    0.834174    0.769264    0.962888    21.00000    0.04413    0.02614 =
         0.02678   -0.00108   -0.00032    0.00689
AFIX  43
H12A  2    0.774415    0.864911    1.004939    21.00000   -1.20000
AFIX   0
PART   2
same o4 > c12
O4A   4    0.752759    0.648589    0.944470   -21.00000    0.02836    0.03401 =
         0.03262   -0.00018    0.00181    0.00381
C8A   1    0.694391    0.359009    0.837363   -21.00000    0.04098    0.02794 =
         0.02657    0.00423   -0.00872    0.00461
AFIX  23
H8A1  2    0.805704    0.268131    0.844408   -21.00000   -1.20000
H8A2  2    0.552551    0.348073    0.883592   -21.00000   -1.20000
AFIX   0
C9A   1    0.826844    0.518822    0.873562   -21.00000    0.02774    0.02865 =
         0.01954    0.00304   -0.00212    0.00673
C10A  1    1.044148    0.543419    0.831590   -21.00000    0.02459    0.04108 =
         0.02303    0.00324    0.00165    0.00500
AFIX  43
H10B  2    1.125302    0.473579    0.777195   -21.00000   -1.20000
AFIX   0
C11A  1    1.122995    0.697042    0.887258   -21.00000    0.03861    0.03383 =
         0.02220    0.00466   -0.00492   -0.00776
AFIX  43
H11B  2    1.278919    0.747720    0.879342   -21.00000   -1.20000
AFIX   0
C12A  1    0.950231    0.765112    0.953940   -21.00000    0.04413    0.02614 =
         0.02678   -0.00108   -0.00032    0.00689
AFIX  43
H12B  2    0.960064    0.870003    0.998104   -21.00000   -1.20000
PART   0
AFIX   0
HKLF 4
REM  hijji131
REM R1 =  0.0416 for    2047 Fo > 4sig(Fo)  and  0.0439 for all    2210 data
REM    186 parameters refined using     13 restraints
END
WGHT      0.0762      0.0925
REM Instructions for potential hydrogen bonds
HTAB O1 N2
HTAB C2 O1_$1
HTAB C7 O3_$2
HTAB C8 O3_$2
HTAB C11 O2_$3
HTAB C12 O2_$4
HTAB C10A O1_$5
HTAB C11A O2_$3
REM Highest difference peak  0.317,  deepest hole -0.274,  1-sigma level  0.053
Q1    1   0.9659  0.5718  0.8392  11.00000  0.05    0.32
Q2    1   0.4624  0.2868  0.5291  11.00000  0.05    0.27
Q3    1   0.4419  0.1815  0.3378  11.00000  0.05    0.26
Q4    1   0.6230  0.2539  0.5859  11.00000  0.05    0.25
Q5    1   0.4658  0.3802  0.7322  11.00000  0.05    0.23
Q6    1   0.2892  0.3200  0.4657  11.00000  0.05    0.21
Q7    1   1.1251  0.6379  0.8458  11.00000  0.05    0.21
Q8    1   0.6186  0.1562  0.3934  11.00000  0.05    0.20
Q9    1   0.6596  0.3469  0.7783  11.00000  0.05    0.18
Q10   1   0.7028  0.3527  0.6843  11.00000  0.05    0.16
Q11   1   0.9174 -0.0563  0.3198  11.00000  0.05    0.15
Q12   1   0.5762  0.1782  0.4860  11.00000  0.05    0.15
Q13   1   0.6756  0.8308  1.0073  11.00000  0.05    0.14
Q14   1   0.5358  0.4448  0.9769  11.00000  0.05    0.13
Q15   1   0.5779  0.2702  0.6878  11.00000  0.05    0.13
Q16   1   0.9364  0.7839  0.9064  11.00000  0.05    0.13
Q17   1   0.1336  0.3552  0.4156  11.00000  0.05    0.13
Q18   1   0.3298  0.2870  0.3798  11.00000  0.05    0.12
Q19   1   0.4734  0.1443  0.6557  11.00000  0.05    0.12
Q20   1   1.2412  0.4632  0.9339  11.00000  0.05    0.11
;
_shelxl_version_number         .2013
