# Supplementary material for: (E)-2-{[(Furan-2-ylmeth­yl)imino]­meth­yl}-4-nitro­phenol
Source: Acta Crystallogr Sect E Struct Rep Online. 2014 Mar 15;70(Pt 4):o451–2. doi: 10.1107/S1600536814005583 (PMC3998629; doi:10.1107/S1600536814005583)
Supplement: Supplementary file 2 [file e-70-0o451-Isup2.hkl]

#
# h,k,l, Fc-squared, Fo-squared, sigma(Fo-squared), status flag
#
data_I
_shelx_title ' hijji131'
_shelx_refln_list_code          4
_shelx_F_calc_maximum       80.00
_exptl_crystal_F_000       256.00
_reflns_d_resolution_high  0.7959

loop_
 _space_group_symop_operation_xyz
 'x, y, z'
 '-x, -y, -z'

_cell_length_a     5.4427
_cell_length_b     8.2488
_cell_length_c    12.4701
_cell_angle_alpha  98.901
_cell_angle_beta   92.040
_cell_angle_gamma  91.690

_shelx_F_squared_multiplier     1.000

loop_
 _refln_index_h
 _refln_index_k
 _refln_index_l
 _refln_F_squared_calc
 _refln_F_squared_meas
 _refln_F_squared_sigma
 _refln_observed_status
   1   0   0       1190.14       1110.74         9.17 o
   2   0   0       1083.73        952.16        12.50 o
   3   0   0         14.43         18.17         2.24 o
   4   0   0          4.98          6.52         1.58 o
   5   0   0         19.33         17.69         1.36 o
   6   0   0         12.62         12.33         0.98 o
  -6   1   0        101.52         90.44         2.63 o
  -5   1   0         19.45         14.53         1.23 o
  -4   1   0          7.70          8.13         1.80 o
  -3   1   0       1238.77       1241.58        18.73 o
  -2   1   0       1320.20       1216.70        14.57 o
  -1   1   0        352.35        340.49        14.44 o
   0   1   0         96.11        104.56         2.37 o
   1   1   0       1107.26       1078.26         6.52 o
   2   1   0        161.92        153.62         5.21 o
   3   1   0        114.25        121.78         5.87 o
   4   1   0         17.06         19.59         1.19 o
   5   1   0         37.83         33.90         1.87 o
   6   1   0         27.31         28.35         1.37 o
  -6   2   0         15.51         15.80         1.07 o
  -5   2   0          0.27          0.18         0.11 o
  -4   2   0          3.16          2.16         0.45 o
  -3   2   0         55.57         69.95         4.72 o
  -2   2   0        564.62        568.47        11.09 o
  -1   2   0        246.48        202.75         5.34 o
   0   2   0        158.20        171.80         2.52 o
   1   2   0        403.42        409.74         7.02 o
   2   2   0         55.30         60.89         3.39 o
   3   2   0        643.15        648.96        14.25 o
   4   2   0         17.50         14.82         1.05 o
   5   2   0          3.75          3.73         0.62 o
   6   2   0          0.01         -0.03         0.08 o
  -6   3   0         33.02         29.66         1.35 o
  -5   3   0         18.58         15.65         0.89 o
  -4   3   0          0.10          0.25         0.15 o
  -3   3   0          8.09          6.92         1.55 o
  -2   3   0          2.87          5.51         1.22 o
  -1   3   0         36.51         43.03         2.91 o
   0   3   0       1245.07       1315.12        30.82 o
   1   3   0        887.92        902.62        22.39 o
   2   3   0         77.76         79.25         4.53 o
   3   3   0        106.13        103.79         6.05 o
   4   3   0          1.84          2.00         0.29 o
   5   3   0          2.83          3.44         0.40 o
   6   3   0          1.47          1.61         0.20 o
  -6   4   0         45.85         43.24         1.40 o
  -5   4   0          0.40          0.69         0.19 o
  -4   4   0         30.84         29.28         1.24 o
  -3   4   0         76.22         70.42         5.34 o
  -2   4   0        334.98        303.29        10.00 o
  -1   4   0          0.28          0.02         0.20 o
   0   4   0         75.43         80.42         4.64 o
   1   4   0         83.16        104.38         5.84 o
   3   4   0        139.25        138.71         4.67 o
   4   4   0          6.83          6.55         0.89 o
   5   4   0          0.04          0.03         0.09 o
  -5   5   0         48.43         50.71         1.46 o
  -4   5   0         58.81         56.18         1.75 o
  -3   5   0          0.05          0.07         0.51 o
  -2   5   0         56.80         57.29         4.73 o
  -1   5   0          6.53          6.01         1.45 o
   0   5   0        238.99        262.41         9.63 o
   1   5   0        126.71        122.72         6.62 o
   2   5   0         18.50         22.49         2.97 o
   3   5   0         36.37         33.62         1.63 o
   4   5   0         74.24         71.49         2.68 o
   5   5   0          0.78          0.99         0.27 o
  -5   6   0          2.56          3.82         0.35 o
  -4   6   0          0.52          0.44         0.17 o
  -3   6   0          0.78          1.14         0.37 o
  -2   6   0          0.06          0.08         0.44 o
  -1   6   0         55.45         53.62         1.98 o
   0   6   0         32.88         31.66         3.70 o
   1   6   0        267.66        262.77         4.34 o
   2   6   0          0.11          0.13         0.50 o
   3   6   0          0.90          0.84         0.31 o
   4   6   0         31.52         30.60         1.68 o
   5   6   0         16.25         15.54         0.87 o
  -5   7   0          0.56          0.36         0.13 o
  -4   7   0          5.83          6.45         0.51 o
  -3   7   0          0.33          0.22         0.17 o
  -2   7   0         92.11         99.09         3.01 o
  -1   7   0          3.45          3.70         0.63 o
   0   7   0          0.01          0.23         0.19 o
   1   7   0        101.67         93.69         3.09 o
   2   7   0          7.54          5.78         0.77 o
   3   7   0         20.70         21.22         1.39 o
   4   7   0         26.23         27.73         1.33 o
  -4   8   0         46.82         51.23         1.07 o
  -3   8   0          7.02          6.80         0.71 o
  -2   8   0         96.87        103.82         2.89 o
  -1   8   0        165.62        148.54         3.84 o
   0   8   0        112.55        100.25         3.20 o
   1   8   0          2.71          3.17         0.56 o
   2   8   0          9.75          9.83         0.95 o
   3   8   0          5.35          5.63         0.63 o
   4   8   0         16.19         13.85         0.65 o
  -3   9   0          0.09         -0.06         0.06 o
  -2   9   0        144.29        150.36         3.61 o
  -1   9   0        173.15        172.82         3.59 o
   0   9   0         57.81         56.53         1.52 o
   1   9   0          9.62          9.12         0.59 o
   2   9   0         76.00         73.88         1.65 o
   3   9   0          1.52          1.13         0.19 o
  -1  10   0         32.00         29.06         0.97 o
   0  10   0         50.27         53.74         1.51 o
   1  10   0          0.22          0.22         0.11 o
  -1 -10   1         13.83         13.42         0.70 o
   0 -10   1         41.38         39.02         1.33 o
   1 -10   1        130.93        130.29         2.91 o
  -3  -9   1          8.94          8.13         0.49 o
  -2  -9   1         58.49         56.00         1.25 o
  -1  -9   1         36.90         31.81         1.54 o
   0  -9   1          4.67          4.44         0.60 o
   1  -9   1         64.77         65.67         2.23 o
   2  -9   1          0.67          0.50         0.25 o
   3  -9   1          8.15          8.83         0.46 o
  -4  -8   1          5.02          4.25         0.36 o
  -3  -8   1          0.22          0.28         0.15 o
  -2  -8   1         34.08         29.56         1.63 o
  -1  -8   1          4.95          4.12         0.66 o
   0  -8   1         53.51         45.61         2.15 o
   1  -8   1         21.28         19.52         1.40 o
   2  -8   1        132.48        135.35         3.27 o
   3  -8   1         29.47         29.32         1.53 o
   4  -8   1         18.46         20.01         0.72 o
  -4  -7   1         18.79         19.12         1.10 o
  -3  -7   1          5.82          4.76         0.66 o
  -2  -7   1         18.00         18.48         1.35 o
  -1  -7   1         50.77         49.33         2.24 o
   0  -7   1         62.39         56.27         2.35 o
   1  -7   1          1.65          1.57         0.28 o
   2  -7   1         30.07         28.15         1.60 o
   3  -7   1         39.17         36.54         1.91 o
   4  -7   1          0.14          0.23         0.14 o
   5  -7   1          1.73          1.68         0.17 o
  -5  -6   1          1.90          2.21         0.33 o
  -4  -6   1         10.64         11.32         1.03 o
  -3  -6   1         26.32         23.95         1.58 o
  -2  -6   1          2.35          1.30         0.76 o
  -1  -6   1         36.49         38.72         1.51 o
   0  -6   1          8.98         10.84         2.16 o
   1  -6   1        116.11        123.01         7.47 o
   2  -6   1         70.18         69.02         2.23 o
   3  -6   1         19.98         17.71         1.36 o
   4  -6   1         31.02         29.94         1.25 o
   5  -6   1         29.77         31.65         1.01 o
  -5  -5   1          2.80          3.12         0.36 o
  -4  -5   1         15.94         17.59         0.91 o
  -3  -5   1         10.20         10.20         0.65 o
  -2  -5   1          4.63          4.38         1.26 o
  -1  -5   1         90.67         94.18         4.45 o
   0  -5   1         86.17        101.61         6.00 o
   1  -5   1          0.10          0.13         0.28 o
   2  -5   1        116.22        114.10         6.68 o
   3  -5   1         94.28         91.74         2.69 o
   4  -5   1        124.66        113.07         3.34 o
   5  -5   1          0.35          0.68         0.19 o
  -5  -4   1          2.60          2.33         0.32 o
  -4  -4   1          0.54          1.25         0.46 o
  -3  -4   1         41.76         44.07         4.05 o
  -2  -4   1        103.52        102.62         4.67 o
  -1  -4   1          6.99         12.36         1.23 o
   0  -4   1         45.79         53.07         3.72 o
   1  -4   1          0.96          0.15         0.27 o
   2  -4   1          8.35          7.49         1.60 o
   3  -4   1         43.82         43.78         4.25 o
   4  -4   1         21.08         20.79         1.05 o
   5  -4   1         48.82         51.24         2.29 o
   6  -4   1          4.87          5.52         0.54 o
  -6  -3   1          0.18         -0.04         0.11 o
  -5  -3   1          2.19          2.03         0.31 o
  -4  -3   1          2.17          2.04         0.24 o
  -3  -3   1          4.28          5.02         1.27 o
  -2  -3   1         71.39         86.88         3.09 o
  -1  -3   1        188.45        191.88         4.20 o
   0  -3   1          6.48          5.49         1.64 o
   1  -3   1        789.94        771.05        12.46 o
   2  -3   1        458.96        531.04        12.01 o
   3  -3   1        205.15        181.19         8.15 o
   4  -3   1         22.43         14.64         0.80 o
   5  -3   1        452.88        423.94        24.76 o
   6  -3   1          2.18          1.05         0.28 o
  -6  -2   1          1.69          1.34         0.31 o
  -5  -2   1          3.49          2.97         0.37 o
  -4  -2   1          0.17          0.68         0.29 o
  -3  -2   1         89.53         86.91         5.04 o
  -2  -2   1        289.66        302.03         5.26 o
   0  -2   1       1845.81       1815.19        14.13 o
   1  -2   1         77.43         57.74         2.89 o
   2  -2   1        117.91        117.81         5.10 o
   3  -2   1         75.72         80.84         5.12 o
   4  -2   1          1.81          1.38         0.35 o
   5  -2   1          2.53          3.63         0.62 o
   6  -2   1         22.88         20.60         1.24 o
  -6  -1   1         30.04         28.75         1.04 o
  -5  -1   1         45.54         38.53         1.95 o
  -4  -1   1        422.11        434.75        12.79 o
  -3  -1   1        214.70        218.34         7.60 o
  -2  -1   1        753.70        759.46        11.09 o
  -1  -1   1       1110.76       1029.07         6.62 o
   0  -1   1         27.53         33.00         0.79 o
   1  -1   1        955.71        907.86        43.87 o
   2  -1   1        198.46        222.10         6.42 o
   3  -1   1         83.11        106.46         5.58 o
   4  -1   1         41.16         49.05         4.46 o
   5  -1   1         83.66         80.51         2.91 o
   6  -1   1         45.90         39.13         1.76 o
  -6   0   1          3.18          2.56         0.44 o
  -5   0   1         45.01         47.50         5.02 o
  -4   0   1         25.65         25.90         3.13 o
  -3   0   1        471.29        485.03        11.28 o
  -2   0   1          1.65          1.31         0.46 o
  -1   0   1       2546.86       2261.22        12.24 o
   0   0   1        198.94        212.83         4.21 o
   1   0   1        931.43        946.94         9.94 o
   2   0   1        629.33        681.49        10.99 o
   3   0   1          0.70          0.26         0.32 o
   4   0   1         32.17         25.87         3.23 o
   5   0   1          1.89          2.11         0.49 o
   6   0   1          4.73          3.66         0.55 o
  -6   1   1         75.81         72.27         2.26 o
  -5   1   1         91.12         85.82         5.41 o
  -4   1   1         81.54         82.60         5.71 o
  -3   1   1         54.96         39.47         3.31 o
  -2   1   1         50.25         77.39         3.65 o
  -1   1   1       2095.40       2231.88        12.73 o
   0   1   1        168.09        196.81         5.20 o
   1   1   1        203.06        185.79         4.51 o
   2   1   1          4.74          6.95         1.17 o
   3   1   1          0.01          0.06         0.23 o
   4   1   1          3.79          3.39         0.59 o
   5   1   1         10.32          8.93         0.97 o
   6   1   1          0.24          0.24         0.09 o
  -6   2   1         26.39         29.93         1.92 o
  -5   2   1          0.64          0.50         0.16 o
  -4   2   1          9.35          9.16         0.64 o
  -3   2   1         16.13         14.78         1.78 o
  -2   2   1        313.68        334.83         6.51 o
  -1   2   1        230.47        200.89         5.26 o
   0   2   1          7.36          5.53         0.54 o
   1   2   1        414.01        413.41        22.17 o
   2   2   1         60.07         57.89         3.63 o
   3   2   1         38.42         37.03         3.51 o
   4   2   1          0.90          1.30         0.31 o
   5   2   1         29.08         23.18         1.54 o
   6   2   1          0.49          0.54         0.15 o
  -6   3   1          0.44          0.43         0.12 o
  -5   3   1          2.29          2.89         0.38 o
  -4   3   1        186.90        189.99         2.90 o
  -3   3   1         18.82         26.34         3.05 o
  -2   3   1        388.58        418.99        10.45 o
  -1   3   1        173.65        208.68         6.37 o
   0   3   1         80.90         82.59         2.49 o
   1   3   1         10.51         16.06         5.23 o
   2   3   1         19.46         26.85         2.78 o
   3   3   1         10.50         10.27         1.92 o
   4   3   1          0.04         -0.10         0.17 o
   5   3   1         29.85         32.68         1.89 o
   6   3   1          1.08          0.98         0.25 o
  -6   4   1          6.24          5.68         0.42 o
  -5   4   1         35.32         34.88         1.36 o
  -4   4   1         16.37         13.67         0.85 o
  -3   4   1        176.08        164.39         8.08 o
  -2   4   1        172.53        174.04         7.46 o
  -1   4   1          0.19          1.54         2.22 o
   0   4   1        441.03        536.33        12.19 o
   1   4   1        195.18        221.00         7.88 o
   2   4   1          2.56          2.44         0.92 o
   3   4   1         12.71         11.34         0.90 o
   4   4   1         96.89         86.55         2.98 o
   5   4   1         11.40         10.33         0.95 o
   6   4   1         95.65         97.42         1.84 o
  -5   5   1         38.06         40.19         2.13 o
  -4   5   1          5.04          4.94         0.50 o
  -3   5   1         23.56         22.94         1.31 o
  -2   5   1         15.78         17.56         1.76 o
  -1   5   1         92.95         98.33         6.00 o
   0   5   1         99.67         95.51         5.86 o
   1   5   1          9.84          6.70         1.52 o
   2   5   1          0.16          1.02         0.66 o
   3   5   1         13.38         15.25         1.21 o
   4   5   1         93.84         87.41         2.97 o
   5   5   1          1.62          1.91         0.39 o
  -5   6   1         68.98         73.17         2.48 o
  -4   6   1         16.81         16.47         0.88 o
  -3   6   1        423.77        411.59         6.26 o
  -2   6   1         57.41         60.30         2.11 o
  -1   6   1          5.28          5.36         0.63 o
   0   6   1         23.48         23.98         1.33 o
   1   6   1         88.46         84.61         2.51 o
   2   6   1         41.45         39.19         1.94 o
   3   6   1         62.89         58.71         2.44 o
   4   6   1         51.64         49.60         2.10 o
   5   6   1          2.99          3.16         0.39 o
  -5   7   1          1.36          1.16         0.21 o
  -4   7   1          3.02          2.84         0.33 o
  -3   7   1         22.11         23.08         1.42 o
  -2   7   1        561.93        576.16         7.32 o
  -1   7   1        260.04        223.21         4.75 o
   0   7   1         72.09         71.89         2.71 o
   1   7   1        385.20        348.99         6.00 o
   2   7   1          7.18          9.30         0.97 o
   3   7   1          3.86          4.68         0.68 o
   4   7   1         11.79          9.57         0.77 o
  -4   8   1         83.81         92.84         2.13 o
  -3   8   1         55.08         57.47         2.38 o
  -2   8   1        225.11        234.45         4.37 o
  -1   8   1        159.16        154.69         2.76 o
   0   8   1         23.38         22.02         1.47 o
   1   8   1         14.64         13.79         1.17 o
   2   8   1          9.38          6.77         0.53 o
   3   8   1          1.00          1.06         0.27 o
  -3   9   1          5.30          6.29         0.50 o
  -2   9   1          7.55          8.27         0.37 o
  -1   9   1        168.12        171.10         3.52 o
   0   9   1          5.10          4.79         0.43 o
   1   9   1         50.83         53.73         1.36 o
   2   9   1          7.67          7.89         0.42 o
   0  10   1          0.15          0.14         0.11 o
  -1 -10   2          0.43          0.16         0.10 o
   0 -10   2         27.37         25.64         1.09 o
   1 -10   2         75.42         61.18         1.44 o
  -2  -9   2          0.01          0.49         0.17 o
  -1  -9   2          5.45          5.52         0.65 o
   0  -9   2          7.43          6.97         0.74 o
   1  -9   2         37.02         39.60         1.74 o
   2  -9   2         49.54         46.03         1.78 o
   3  -9   2          2.78          2.86         0.27 o
  -3  -8   2          0.38          0.47         0.20 o
  -2  -8   2          0.73          0.96         0.28 o
  -1  -8   2         90.37         82.10         2.80 o
   0  -8   2          2.99          3.38         0.73 o
   1  -8   2          6.05          7.24         0.79 o
   2  -8   2         22.57         23.36         1.39 o
   3  -8   2          3.98          4.08         0.59 o
   4  -8   2         19.71         20.00         0.72 o
  -4  -7   2         12.97         13.51         0.90 o
  -3  -7   2         22.53         25.33         2.57 o
  -2  -7   2          1.60          1.68         0.29 o
  -1  -7   2         10.24         10.16         0.72 o
   0  -7   2         27.33         27.89         1.88 o
   1  -7   2          7.34          7.20         0.58 o
   2  -7   2         11.83         12.15         1.08 o
   3  -7   2          1.70          1.78         0.42 o
   4  -7   2          3.79          3.78         0.40 o
   5  -7   2         18.18         17.49         0.81 o
  -5  -6   2          1.52          2.25         0.31 o
  -4  -6   2         19.69         21.13         1.32 o
  -3  -6   2         33.01         37.89         1.91 o
  -2  -6   2          2.66          2.69         0.44 o
  -1  -6   2          0.39          0.02         0.12 o
   0  -6   2         31.23         28.92         3.51 o
   1  -6   2          1.24          1.92         0.93 o
   2  -6   2         69.96         71.55         5.50 o
   3  -6   2          1.56          1.99         0.51 o
   4  -6   2          4.01          3.58         0.43 o
   5  -6   2          0.00          0.15         0.09 o
  -5  -5   2         10.19         10.22         0.83 o
  -4  -5   2          7.07          7.55         0.61 o
  -3  -5   2        149.64        146.84         5.97 o
  -2  -5   2         33.25         35.49         2.43 o
  -1  -5   2        429.61        455.98        15.77 o
   0  -5   2        206.61        227.40         8.94 o
   1  -5   2         33.50         35.07         3.53 o
   2  -5   2          0.10          2.65         1.02 o
   3  -5   2          1.79          3.95         0.57 o
   4  -5   2         90.50         69.03         2.16 o
   5  -5   2         43.11         38.52         1.23 o
   6  -5   2         14.27         18.30         0.76 o
  -6  -4   2          1.08          1.37         0.23 o
  -5  -4   2          0.05         -0.01         0.08 o
  -4  -4   2        218.89        218.73         3.27 o
  -3  -4   2          0.12          0.94         0.60 o
  -2  -4   2       2640.52       2798.41        55.18 o
  -1  -4   2        916.08        970.81        15.85 o
   0  -4   2        461.01        441.42        10.83 o
   1  -4   2        380.62        349.24         9.73 o
   2  -4   2        376.93        414.73        11.80 o
   3  -4   2          8.19          6.36         1.61 o
   4  -4   2         47.98         46.70         2.12 o
   5  -4   2         30.98         33.43         1.87 o
   6  -4   2          8.20         10.22         0.73 o
  -6  -3   2          0.19          0.18         0.09 o
  -5  -3   2         98.93        100.95         4.67 o
  -4  -3   2        119.37        121.75         3.18 o
  -3  -3   2         40.14         45.63         3.73 o
  -2  -3   2         13.50         10.43         1.08 o
  -1  -3   2         33.61         38.33         1.93 o
   0  -3   2        133.26        146.31         2.62 o
   1  -3   2        391.15        429.86         9.41 o
   2  -3   2        792.40        819.21        15.08 o
   3  -3   2        264.46        260.79         9.88 o
   4  -3   2         12.84         19.73         0.92 o
   5  -3   2         13.31          8.62         0.98 o
   6  -3   2         21.74         17.98         1.09 o
  -6  -2   2          4.74          4.32         0.56 o
  -5  -2   2          3.57          3.88         0.45 o
  -4  -2   2        143.67        150.50         4.84 o
  -3  -2   2        115.60        119.84         5.67 o
  -2  -2   2        221.44        261.25         4.91 o
  -1  -2   2       6264.73       5425.72        52.52 o
   0  -2   2       6400.72       5568.48        14.85 o
   1  -2   2       2298.14       2219.81        18.27 o
   2  -2   2         61.69         50.01         2.74 o
   3  -2   2         94.58         80.82         5.16 o
   4  -2   2          0.33          0.61         0.18 o
   5  -2   2         36.43         34.46         1.93 o
   6  -2   2         16.80         15.43         1.07 o
  -6  -1   2         11.48         11.87         0.97 o
  -5  -1   2          0.02          0.15         0.16 o
  -4  -1   2          5.49          5.79         1.42 o
  -3  -1   2        547.43        576.16        12.04 o
  -2  -1   2        174.56        199.07         4.04 o
  -1  -1   2        191.22        162.07         2.55 o
   0  -1   2        200.38        196.82         2.37 o
   1  -1   2       3178.40       2831.64        38.07 o
   2  -1   2          6.68          5.28         0.83 o
   3  -1   2        101.36        102.91         5.57 o
   4  -1   2         12.35         14.75         0.77 o
   5  -1   2          4.94          5.43         0.77 o
   6  -1   2         34.12         31.74         1.56 o
  -6   0   2         21.74         21.09         1.18 o
  -5   0   2         29.90         31.30         1.24 o
  -4   0   2          2.08          4.21         1.22 o
  -3   0   2         49.81         48.82         3.47 o
  -2   0   2         79.54         73.25         3.22 o
  -1   0   2        876.38        785.85        18.64 o
   0   0   2         12.04         12.13         0.44 o
   1   0   2         11.51         10.57         0.74 o
   2   0   2         40.22         42.77         2.85 o
   3   0   2        404.46        412.97        11.18 o
   4   0   2         82.23         85.44         1.84 o
   5   0   2          1.99          1.22         0.40 o
   6   0   2          0.67          0.60         0.25 o
  -6   1   2          7.14          7.77         0.50 o
  -5   1   2          2.93          3.23         0.40 o
  -4   1   2         13.97         19.33         1.07 o
  -3   1   2         65.36         66.03         4.26 o
  -2   1   2         20.41         12.59         1.04 o
  -1   1   2          6.77         12.42         0.71 o
   0   1   2       2276.74       2255.85         8.83 o
   1   1   2         13.86         26.42         1.82 o
   2   1   2         31.52         25.51         2.34 o
   3   1   2         28.86         30.10         3.09 o
   4   1   2          5.52          5.06         0.61 o
   5   1   2         16.12         14.24         1.21 o
   6   1   2         36.68         36.82         1.48 o
  -6   2   2         17.05         17.52         0.71 o
  -5   2   2         46.27         47.59         1.53 o
  -4   2   2          3.57          3.70         0.41 o
  -3   2   2        176.27        200.35         6.81 o
  -2   2   2         33.62         40.87         1.89 o
  -1   2   2        283.34        290.53         6.27 o
   0   2   2         68.52         75.15         2.16 o
   1   2   2          1.82          2.08         0.59 o
   2   2   2        298.16        277.96         8.21 o
   3   2   2        242.31        244.86         9.28 o
   4   2   2         17.93         15.18         1.09 o
   5   2   2         85.21         76.22         2.77 o
   6   2   2          7.72          6.83         0.64 o
  -6   3   2          0.18          0.05         0.08 o
  -5   3   2          0.83          0.80         0.18 o
  -4   3   2        204.84        203.16         5.08 o
  -3   3   2          0.81          0.17         0.29 o
  -2   3   2        101.10         97.61         5.01 o
  -1   3   2          3.48          0.57         0.25 o
   0   3   2        677.69        762.93         8.18 o
   1   3   2          0.02          0.42         0.42 o
   2   3   2        589.73        615.33        13.61 o
   3   3   2         13.13          8.83         1.86 o
   4   3   2         53.56         47.07         2.17 o
   5   3   2         46.49         44.01         2.05 o
   6   3   2          2.22          3.00         0.38 o
  -6   4   2         28.89         34.52         1.25 o
  -5   4   2          0.81          0.92         0.21 o
  -4   4   2         68.88         70.98         4.59 o
  -3   4   2         34.49         28.62         3.31 o
  -2   4   2          5.67          7.14         1.51 o
  -1   4   2         21.04         30.96         2.00 o
   0   4   2         10.08         20.16         1.50 o
   1   4   2        451.15        463.76        11.65 o
   2   4   2          7.76          9.89         1.93 o
   3   4   2        294.60        292.05         4.68 o
   4   4   2         49.30         46.76         2.19 o
   5   4   2        146.76        142.56         3.46 o
   6   4   2        262.81        259.41         2.84 o
  -5   5   2          0.53          0.62         0.25 o
  -4   5   2         11.60         11.72         0.76 o
  -3   5   2        156.85        149.20         3.01 o
  -2   5   2         23.08         17.33         1.77 o
  -1   5   2          4.97          5.37         0.98 o
   0   5   2        811.28        881.39        17.59 o
   1   5   2         94.60         95.37         5.96 o
   2   5   2          0.48          0.14         0.13 o
   3   5   2        176.85        154.78         3.89 o
   4   5   2         22.84         20.55         1.42 o
   5   5   2          6.44          5.68         0.62 o
  -5   6   2         58.14         65.44         2.00 o
  -4   6   2         68.94         66.53         2.61 o
  -3   6   2        177.68        191.59         4.11 o
  -2   6   2        277.11        286.41         4.65 o
  -1   6   2        135.18        126.51         6.55 o
   0   6   2        138.90        137.69         2.32 o
   1   6   2          2.71          2.28         0.35 o
   2   6   2          5.12          4.02         0.62 o
   3   6   2          0.01          0.09         0.23 o
   4   6   2         80.82         80.44         2.58 o
   5   6   2          1.03          1.56         0.27 o
  -4   7   2          8.87         10.08         0.88 o
  -3   7   2        121.08        127.98         6.24 o
  -2   7   2        419.10        430.92         6.40 o
  -1   7   2          1.80          2.33         0.35 o
   0   7   2         38.26         37.63         1.96 o
   1   7   2          0.01          0.39         0.14 o
   2   7   2         20.49         18.47         0.93 o
   3   7   2          2.32          2.53         0.48 o
   4   7   2          0.77          0.63         0.22 o
  -4   8   2         20.56         22.46         0.94 o
  -3   8   2         16.36         15.69         1.06 o
  -2   8   2         10.25         11.47         0.65 o
  -1   8   2          0.00         -0.12         0.12 o
   0   8   2          0.69          0.94         0.24 o
   1   8   2         21.94         24.26         1.06 o
   2   8   2          6.76          8.03         0.54 o
   3   8   2          1.07          1.03         0.27 o
  -2   9   2          5.37          6.00         0.35 o
  -1   9   2          6.88          7.37         0.71 o
   0   9   2          2.39          2.82         0.31 o
   1   9   2          1.99          1.69         0.23 o
   2   9   2          1.66          1.84         0.29 o
  -1 -10   3          0.23          0.33         0.13 o
   0 -10   3          7.20          6.50         0.55 o
   1 -10   3          5.92          4.76         0.38 o
  -2  -9   3          0.03          0.07         0.11 o
  -1  -9   3          5.48          5.29         0.61 o
   0  -9   3         14.65         15.96         1.00 o
   1  -9   3         23.65         25.74         1.27 o
   2  -9   3         17.74         18.42         1.13 o
   3  -9   3          5.71          5.08         0.36 o
  -3  -8   3          0.85          1.48         0.29 o
  -2  -8   3          9.20          9.33         0.62 o
  -1  -8   3         38.30         37.97         1.70 o
   0  -8   3         18.88         20.88         0.99 o
   1  -8   3          0.48          0.53         0.24 o
   2  -8   3         33.98         34.39         1.74 o
   3  -8   3         50.40         48.03         1.99 o
   4  -8   3         15.59         16.71         0.64 o
  -4  -7   3          3.67          2.95         0.28 o
  -3  -7   3          0.49          0.38         0.14 o
  -2  -7   3        101.09        108.19         2.27 o
  -1  -7   3          7.88          7.90         0.62 o
   0  -7   3          0.94          0.93         0.23 o
   1  -7   3         19.60         15.42         0.87 o
   2  -7   3          9.59          8.11         0.91 o
   3  -7   3        204.43        170.12         4.16 o
   4  -7   3         57.21         52.33         1.43 o
   5  -7   3         31.00         37.09         1.18 o
  -5  -6   3         32.42         31.35         1.15 o
  -4  -6   3          4.05          4.70         0.65 o
  -3  -6   3         33.44         31.02         1.78 o
  -2  -6   3        150.68        149.64         2.62 o
  -1  -6   3          1.50          1.20         0.29 o
   0  -6   3         76.43         77.46         5.79 o
   1  -6   3        103.14        116.51         2.96 o
   2  -6   3         14.33         16.46         1.29 o
   3  -6   3          1.45          1.37         0.37 o
   4  -6   3          7.96          8.92         0.72 o
   5  -6   3          2.52          2.26         0.40 o
  -5  -5   3         18.99         17.70         1.13 o
  -4  -5   3          0.61          0.60         0.18 o
  -3  -5   3         57.60         56.74         1.64 o
  -2  -5   3         69.12         73.71         5.08 o
  -1  -5   3        410.18        424.30         7.81 o
   0  -5   3        133.83        134.13         6.83 o
   1  -5   3        807.48        818.78        17.09 o
   2  -5   3          0.97          4.15         1.27 o
   3  -5   3         13.48         17.91         0.89 o
   4  -5   3        253.03        227.18        15.66 o
   5  -5   3         80.50         73.48         2.55 o
  -6  -4   3          1.60          1.46         0.24 o
  -5  -4   3         32.48         35.37         1.63 o
  -4  -4   3         11.30         11.18         0.74 o
  -3  -4   3        223.36        246.02         4.22 o
  -2  -4   3       1864.74       1986.66        59.21 o
  -1  -4   3       1494.57       1614.39        11.23 o
   0  -4   3         67.22         71.21         4.30 o
   1  -4   3         50.20         56.34         3.92 o
   2  -4   3        184.06        173.86         7.69 o
   3  -4   3          4.94          5.47         0.64 o
   4  -4   3         10.64          9.58         1.02 o
   5  -4   3         57.87         53.91         2.35 o
   6  -4   3         25.16         23.45         1.07 o
  -6  -3   3          0.27          0.29         0.14 o
  -5  -3   3          1.74          1.95         0.45 o
  -4  -3   3        205.67        211.43         8.26 o
  -3  -3   3          3.23          1.85         0.72 o
  -2  -3   3        191.14        195.74         4.67 o
  -1  -3   3        458.27        457.16         5.41 o
   0  -3   3        107.16        115.31         2.66 o
   1  -3   3         33.30         33.16         2.64 o
   2  -3   3         37.49         51.61         3.86 o
   3  -3   3         14.84         11.87         2.12 o
   4  -3   3         59.08         60.14         1.64 o
   5  -3   3         12.11         12.33         0.75 o
   6  -3   3         11.90         12.09         0.87 o
  -6  -2   3          2.70          3.14         0.50 o
  -5  -2   3         52.62         47.24         2.21 o
  -4  -2   3          0.26          0.73         0.18 o
  -3  -2   3         41.12         48.05         3.39 o
  -2  -2   3         15.17         17.82         1.28 o
  -1  -2   3         50.53         42.69         1.00 o
   0  -2   3       1096.01       1112.88        10.83 o
   1  -2   3          5.73          5.01         0.62 o
   2  -2   3        243.25        310.59        20.61 o
   3  -2   3         85.52         88.21         5.51 o
   4  -2   3          0.20          0.50         0.20 o
   5  -2   3         23.99         23.56         1.08 o
   6  -2   3          0.75          0.72         0.24 o
  -6  -1   3         20.09         20.59         1.27 o
  -5  -1   3          0.76          0.83         0.21 o
  -4  -1   3        110.78        108.89         3.18 o
  -3  -1   3         46.56         47.40         3.28 o
  -2  -1   3        302.94        271.24         4.65 o
  -1  -1   3        848.94        900.04         5.53 o
   0  -1   3       2173.86       2068.96        10.07 o
   1  -1   3       1156.14       1137.70        24.37 o
   2  -1   3         21.18         21.50         1.41 o
   3  -1   3         77.88         66.51         4.59 o
   4  -1   3         21.11         21.90         0.97 o
   5  -1   3          7.23          5.88         0.79 o
   6  -1   3         13.67         13.41         0.98 o
  -6   0   3          1.38          1.35         0.33 o
  -5   0   3         27.87         28.38         1.16 o
  -4   0   3         47.33         57.70         2.11 o
  -3   0   3          0.07         -0.09         0.19 o
  -2   0   3         91.03         87.18         2.65 o
  -1   0   3        411.77        348.26         9.39 o
   0   0   3         17.42         25.21         0.77 o
   1   0   3        166.29        160.04         3.19 o
   2   0   3        358.08        377.10        10.16 o
   3   0   3        118.71        118.87         6.18 o
   4   0   3         46.95         48.20         1.41 o
   5   0   3         34.49         28.50         1.72 o
   6   0   3         14.29         12.96         0.96 o
  -6   1   3         14.46         15.35         1.04 o
  -5   1   3          4.85          4.68         0.52 o
  -4   1   3         50.64         48.37         2.80 o
  -3   1   3          0.04          0.44         0.50 o
  -2   1   3          7.85          8.57         1.30 o
  -1   1   3       1127.65       1213.52         6.36 o
   0   1   3        477.61        456.74         5.23 o
   1   1   3        375.58        398.92         5.55 o
   2   1   3         77.06         83.77         4.36 o
   3   1   3          0.06         -0.46         0.46 o
   4   1   3          0.64          0.40         0.15 o
   5   1   3          1.33          0.85         0.31 o
   6   1   3          6.39          6.29         0.65 o
  -6   2   3          6.33          7.12         0.70 o
  -5   2   3        203.89        196.19         4.64 o
  -4   2   3          0.75          0.44         0.20 o
  -3   2   3        496.15        519.99        13.01 o
  -2   2   3         39.36         47.71         2.29 o
  -1   2   3         10.63          5.02         0.63 o
   0   2   3        254.56        278.35         4.41 o
   1   2   3         41.69         37.58         2.66 o
   2   2   3         23.01         29.95         2.81 o
   3   2   3         21.98         24.38         3.01 o
   4   2   3         38.22         35.49         1.67 o
   5   2   3        467.51        415.31         6.37 o
   6   2   3        145.29        152.84         2.90 o
  -6   3   3          3.39          5.01         0.54 o
  -5   3   3         53.05         52.22         2.34 o
  -4   3   3         94.27         82.68         3.00 o
  -3   3   3        147.96        152.70         7.04 o
  -2   3   3         65.11         74.43         4.26 o
  -1   3   3       1917.51       2009.44        20.71 o
   0   3   3        520.96        594.06        10.14 o
   1   3   3          3.58          1.21         0.56 o
   2   3   3         31.10         29.37         3.03 o
   3   3   3        224.92        229.17         9.69 o
   4   3   3        150.17        136.04         3.69 o
   5   3   3         16.41         16.10         1.23 o
   6   3   3         34.61         33.12         1.20 o
  -6   4   3         32.94         41.07         1.34 o
  -5   4   3         72.14         69.16         2.57 o
  -4   4   3        556.88        510.68         7.62 o
  -3   4   3        586.58        602.92         6.82 o
  -2   4   3          1.24          0.23         0.62 o
  -1   4   3        293.56        329.89         6.84 o
   0   4   3        168.46        181.81         4.79 o
   1   4   3         26.10         26.17         2.87 o
   2   4   3         67.30         70.47         5.22 o
   3   4   3        208.14        208.25         5.20 o
   4   4   3          2.59          1.65         0.41 o
   5   4   3         10.66          9.47         0.86 o
  -5   5   3          8.26          8.96         0.85 o
  -4   5   3         51.86         55.85         2.48 o
  -3   5   3        801.77        757.71         9.09 o
  -2   5   3        645.52        676.56         9.54 o
  -1   5   3        103.62        129.74         4.69 o
   0   5   3        174.49        208.15         8.55 o
   1   5   3        103.68        107.94         6.43 o
   2   5   3         56.33         65.32         2.01 o
   3   5   3          3.72          4.86         0.68 o
   4   5   3          0.28          0.32         0.19 o
   5   5   3         22.19         22.80         1.17 o
  -5   6   3         60.14         70.27         1.98 o
  -4   6   3          3.06          3.07         0.55 o
  -3   6   3         16.84         16.48         1.33 o
  -2   6   3        229.84        231.48         4.72 o
  -1   6   3        124.23        116.67         2.22 o
   0   6   3        224.25        220.96         3.00 o
   1   6   3         98.86         96.03         3.32 o
   2   6   3          2.15          2.11         0.31 o
   3   6   3          5.80          5.95         0.75 o
   4   6   3         10.58         10.72         0.89 o
   5   6   3          0.32          0.50         0.14 o
  -4   7   3          0.94          0.65         0.23 o
  -3   7   3         30.86         30.28         1.67 o
  -2   7   3          8.46          7.49         0.86 o
  -1   7   3         49.46         43.77         1.48 o
   0   7   3         13.60         13.97         0.84 o
   1   7   3         72.62         65.32         1.80 o
   2   7   3         13.18         12.18         0.73 o
   3   7   3         13.29         13.25         1.02 o
   4   7   3          0.05         -0.01         0.07 o
  -3   8   3         32.79         36.65         1.46 o
  -2   8   3         18.04         21.27         0.87 o
  -1   8   3          4.34          4.88         0.67 o
   0   8   3         11.76         12.14         0.75 o
   1   8   3          5.21          5.12         0.47 o
   2   8   3          0.01          0.18         0.11 o
   3   8   3          0.53          0.66         0.18 o
  -2   9   3          3.17          3.48         0.36 o
  -1   9   3          3.17          3.42         0.46 o
   0   9   3         19.82         22.24         1.18 o
   1   9   3         10.51         11.19         0.53 o
   2   9   3          0.00          0.03         0.07 o
  -1 -10   4          0.04         -0.03         0.07 o
   0 -10   4          2.51          2.47         0.32 o
   1 -10   4          0.04          0.29         0.13 o
  -2  -9   4          0.49          0.68         0.19 o
  -1  -9   4          1.13          0.84         0.17 o
   0  -9   4         23.90         23.45         1.26 o
   1  -9   4          0.06          0.27         0.16 o
   2  -9   4          3.92          3.54         0.49 o
   3  -9   4         57.88         55.79         1.13 o
  -3  -8   4         83.73         84.82         2.27 o
  -2  -8   4          0.14          0.17         0.09 o
  -1  -8   4         12.35         11.30         0.71 o
   0  -8   4         63.09         62.83         1.70 o
   1  -8   4          0.00          0.07         0.15 o
   2  -8   4         44.06         41.69         1.93 o
   3  -8   4         16.05         15.62         1.12 o
   4  -8   4          1.04          1.75         0.19 o
  -4  -7   4          2.48          2.59         0.40 o
  -3  -7   4         13.52         13.33         0.85 o
  -2  -7   4          0.79          0.49         0.14 o
  -1  -7   4         19.82         18.97         0.95 o
   0  -7   4        326.40        324.76         3.94 o
   1  -7   4          0.18          0.11         0.15 o
   2  -7   4         15.00         11.71         1.09 o
   3  -7   4         58.88         47.14         2.15 o
   4  -7   4         41.26         34.62         1.69 o
   5  -7   4         11.68         13.99         0.68 o
  -5  -6   4         21.49         23.76         1.04 o
  -4  -6   4          0.07          0.07         0.14 o
  -3  -6   4        960.49        921.90         9.84 o
  -2  -6   4        906.24        919.93        13.26 o
  -1  -6   4         26.89         26.15         1.42 o
   0  -6   4        250.92        273.26         6.40 o
   1  -6   4          4.33          3.55         0.39 o
   2  -6   4         19.34         19.24         1.25 o
   3  -6   4         26.73         25.58         1.65 o
   4  -6   4         38.78         39.26         3.83 o
   5  -6   4         11.68         14.93         0.97 o
  -5  -5   4         77.86         90.10         2.57 o
  -4  -5   4         79.72         74.58         2.79 o
  -3  -5   4         10.31         10.62         1.04 o
  -2  -5   4         22.76         26.53         1.39 o
  -1  -5   4        103.26         97.13         4.11 o
   0  -5   4         24.50         29.50         3.19 o
   1  -5   4         76.73         82.94         5.44 o
   2  -5   4         96.17         93.72         6.12 o
   3  -5   4          1.70          1.61         0.31 o
   4  -5   4         33.86         32.55         1.86 o
   5  -5   4          1.87          2.60         0.46 o
  -6  -4   4          4.20          4.60         0.42 o
  -5  -4   4         20.47         17.90         1.30 o
  -4  -4   4         30.55         29.99         1.86 o
  -3  -4   4          9.88         10.37         0.60 o
  -2  -4   4         93.46        110.18         4.22 o
  -1  -4   4        189.00        195.37         3.89 o
   0  -4   4         53.72         63.12         4.05 o
   1  -4   4        273.45        272.52         8.71 o
   2  -4   4          8.33         12.29         2.08 o
   3  -4   4          0.42          0.74         0.18 o
   4  -4   4          5.83          5.29         0.51 o
   5  -4   4         27.41         26.41         1.60 o
   6  -4   4          6.31          8.41         0.60 o
  -6  -3   4          0.07          0.05         0.12 o
  -5  -3   4          0.07          0.11         0.15 o
  -4  -3   4          0.86          0.92         0.32 o
  -3  -3   4         19.11         14.99         2.38 o
  -2  -3   4        551.80        537.15         8.83 o
  -1  -3   4         71.06         80.75         1.84 o
   0  -3   4         47.81         50.80         3.03 o
   1  -3   4        165.84        153.28         5.71 o
   2  -3   4          6.70          5.22         0.79 o
   3  -3   4         12.45         14.12         2.30 o
   4  -3   4         24.58         23.43         1.09 o
   5  -3   4         11.07         12.77         0.76 o
   6  -3   4         16.78         17.73         0.99 o
  -6  -2   4          2.17          1.79         0.37 o
  -5  -2   4         97.18         91.65         3.09 o
  -4  -2   4          1.24          1.01         0.60 o
  -2  -2   4         79.26         81.91         3.27 o
  -1  -2   4        167.23        171.51         4.38 o
   0  -2   4        229.31        253.52         5.21 o
   1  -2   4        199.02        191.33         3.23 o
   2  -2   4         40.15         37.29         2.02 o
   3  -2   4         30.22         29.16         3.21 o
   4  -2   4         94.50         93.05         1.69 o
   5  -2   4         18.93         18.97         0.96 o
   6  -2   4          1.05          1.39         0.30 o
  -6  -1   4          0.97          1.09         0.30 o
  -5  -1   4          0.31          0.13         0.19 o
  -4  -1   4         28.81         31.04         1.61 o
  -3  -1   4          0.16          0.70         0.50 o
  -2  -1   4        852.31        820.87         9.39 o
  -1  -1   4         64.42         80.09         2.61 o
   0  -1   4       3857.00       3324.30        54.95 o
   1  -1   4       1064.55       1113.04         8.98 o
   2  -1   4        194.70        190.96         4.55 o
   3  -1   4          1.17          0.62         0.48 o
   4  -1   4         13.83         13.40         0.64 o
   5  -1   4         21.82         20.27         1.01 o
   6  -1   4          5.79          7.68         0.70 o
  -6   0   4          8.13          7.12         0.72 o
  -5   0   4          4.83          5.08         0.74 o
  -4   0   4         15.87         17.01         1.18 o
  -3   0   4          0.00          0.32         0.36 o
  -2   0   4        307.98        310.70         8.61 o
  -1   0   4         92.49         64.74         1.84 o
   0   0   4        213.25        258.23         2.36 o
   1   0   4        797.27        828.08         7.92 o
   2   0   4        577.59        600.75        13.31 o
   3   0   4         68.95         65.37         4.68 o
   4   0   4        605.29        559.36         5.18 o
   5   0   4        360.98        324.62         5.68 o
   6   0   4         11.64         12.29         0.88 o
  -6   1   4          1.76          1.97         0.28 o
  -5   1   4          5.70          5.62         0.79 o
  -4   1   4          5.67          4.96         0.60 o
  -3   1   4          0.25         -0.17         0.26 o
  -2   1   4        145.57        175.90         6.74 o
  -1   1   4        302.18        383.26         4.36 o
   0   1   4         51.38         55.74         2.13 o
   1   1   4        509.60        555.51         6.99 o
   2   1   4        731.55        779.83        13.91 o
   3   1   4         13.37          9.60         1.88 o
   4   1   4         82.94         80.76         1.87 o
   5   1   4         58.68         54.37         2.28 o
   6   1   4          1.78          1.79         0.32 o
  -6   2   4          8.34          9.45         0.79 o
  -5   2   4        108.30        109.56         3.45 o
  -4   2   4        221.84        199.00         4.53 o
  -3   2   4        168.10        169.17         7.11 o
  -2   2   4        365.34        422.99         8.63 o
  -1   2   4         59.71         63.42         1.76 o
   0   2   4         45.49         28.53         1.23 o
   1   2   4          9.19          9.44         1.39 o
   2   2   4        831.83        852.64        15.58 o
   3   2   4        248.53        253.34         9.87 o
   4   2   4        135.94        139.01        14.46 o
   5   2   4        309.08        295.21         5.20 o
   6   2   4         21.81         21.29         1.02 o
  -6   3   4          6.89          5.88         0.39 o
  -5   3   4        109.29        105.93         3.30 o
  -4   3   4        566.25        516.73         7.51 o
  -3   3   4        203.99        184.82         8.60 o
  -2   3   4         22.03         32.81         2.19 o
  -1   3   4        182.41        230.50        11.25 o
   0   3   4        486.44        591.48        11.18 o
   1   3   4        261.10        293.15         8.84 o
   2   3   4         97.00        104.36         5.96 o
   3   3   4        153.22        163.22        11.76 o
   4   3   4        107.60        128.44         3.49 o
   5   3   4          0.47          0.38         0.16 o
   6   3   4         36.48         39.72         1.18 o
  -6   4   4         67.47         76.00         1.68 o
  -5   4   4          7.94          8.91         0.90 o
  -4   4   4          1.51          1.11         0.35 o
  -3   4   4        220.99        213.84         4.15 o
  -2   4   4          2.02          1.41         0.74 o
  -1   4   4         24.84         21.34         1.79 o
   0   4   4        151.33        159.01         4.65 o
   1   4   4          2.23          2.84         0.91 o
   2   4   4         66.33         68.12         5.20 o
   3   4   4         10.00          7.25         1.14 o
   4   4   4         43.24         40.86         1.99 o
   5   4   4         19.72         19.26         1.16 o
  -5   5   4          0.57          0.35         0.19 o
  -4   5   4          0.08          0.12         0.16 o
  -3   5   4         61.50         62.85         2.58 o
  -2   5   4          0.00          0.20         0.40 o
  -1   5   4         90.40         89.25         2.35 o
   0   5   4         12.63         22.34         2.66 o
   1   5   4         63.47         61.15         1.44 o
   2   5   4         70.87         72.70         1.88 o
   3   5   4          2.07          2.01         0.31 o
   4   5   4          0.05          0.23         0.18 o
   5   5   4          0.20          0.39         0.17 o
  -5   6   4          2.30          1.54         0.27 o
  -4   6   4         41.57         38.44         1.81 o
  -3   6   4         66.81         69.18         2.63 o
  -2   6   4         81.90         75.45         2.74 o
  -1   6   4          1.68          3.89         1.17 o
   0   6   4          5.62          3.85         0.35 o
   1   6   4          0.46          0.78         0.25 o
   2   6   4          1.20          2.42         0.34 o
   3   6   4          0.23          0.58         0.23 o
   4   6   4          2.57          2.32         0.39 o
  -4   7   4         10.35         13.41         0.84 o
  -3   7   4          6.91          8.64         0.83 o
  -2   7   4          0.03          0.05         0.11 o
  -1   7   4          0.13          0.11         0.12 o
   0   7   4          2.10          1.80         0.30 o
   1   7   4         36.06         36.24         1.05 o
   2   7   4          2.50          2.55         0.32 o
   3   7   4          4.19          4.87         0.58 o
   4   7   4          0.07          0.09         0.07 o
  -3   8   4          8.65          7.95         0.55 o
  -2   8   4          1.12          0.97         0.27 o
  -1   8   4         10.62         11.22         0.98 o
   0   8   4         16.72         19.32         0.89 o
   1   8   4          1.45          2.05         0.28 o
   2   8   4         40.85         45.24         1.63 o
   3   8   4         12.68         13.24         0.66 o
  -1   9   4          1.64          1.52         0.27 o
   0   9   4          1.55          1.91         0.32 o
   1   9   4          5.90          4.72         0.40 o
   1 -10   5          3.94          4.70         0.40 o
  -2  -9   5          1.45          1.54         0.27 o
  -1  -9   5         94.29         93.72         2.45 o
   0  -9   5         13.17         13.45         0.97 o
   1  -9   5          5.86          5.97         0.64 o
   2  -9   5        120.34        118.75         2.69 o
   3  -9   5         72.03         65.35         4.30 o
  -3  -8   5        146.25        144.12         3.01 o
  -2  -8   5          5.60          7.51         0.81 o
  -1  -8   5        112.64        113.42         3.32 o
   0  -8   5          1.52          1.44         0.39 o
   1  -8   5          6.22          6.53         0.79 o
   2  -8   5          8.49          7.69         0.84 o
   3  -8   5          5.17          4.93         0.61 o
   4  -8   5          0.24          0.58         0.16 o
  -4  -7   5          0.73          0.55         0.17 o
  -3  -7   5         30.42         32.16         1.73 o
  -2  -7   5         38.40         40.20         2.08 o
  -1  -7   5         91.44         86.81         3.13 o
   0  -7   5         47.23         45.11         1.47 o
   1  -7   5        123.13        116.20         3.50 o
   2  -7   5         48.16         42.34         2.07 o
   3  -7   5          3.29          2.59         0.50 o
   4  -7   5         32.26         31.81         1.50 o
  -5  -6   5         12.19         10.82         0.70 o
  -4  -6   5         40.39         41.02         1.91 o
  -3  -6   5        172.64        162.20         4.15 o
  -2  -6   5         50.56         50.94         2.34 o
  -1  -6   5          7.94          7.94         0.81 o
   0  -6   5          0.10          0.16         0.14 o
   1  -6   5          1.22          1.10         0.24 o
   2  -6   5         63.36         58.95         2.45 o
   3  -6   5         13.32         14.15         1.21 o
   4  -6   5         11.19          9.08         0.92 o
   5  -6   5         42.94         44.80         1.54 o
  -5  -5   5          2.29          1.88         0.38 o
  -4  -5   5         20.55         18.91         1.39 o
  -3  -5   5          1.34          1.52         0.41 o
  -2  -5   5        218.54        197.03         3.91 o
  -1  -5   5         41.72         42.04         3.95 o
   0  -5   5          1.04          0.98         0.58 o
   1  -5   5          9.65          8.33         1.71 o
   2  -5   5          3.78          1.84         0.29 o
   3  -5   5         31.75         30.41         1.24 o
   4  -5   5          2.33          2.36         0.33 o
   5  -5   5         15.75         19.23         1.19 o
  -6  -4   5          0.07          0.43         0.13 o
  -5  -4   5          1.44          1.33         0.35 o
  -4  -4   5          2.85          2.14         0.49 o
  -3  -4   5          0.00          0.61         0.46 o
  -2  -4   5         43.64         48.12         2.90 o
  -1  -4   5        169.82        167.68        14.88 o
   0  -4   5          7.42          8.11         1.48 o
   1  -4   5          6.56          7.34         1.44 o
   2  -4   5          0.49         -0.17         0.28 o
   3  -4   5        130.37        136.88         4.95 o
   4  -4   5         40.12         41.04         1.46 o
   5  -4   5         55.40         56.20         2.28 o
   6  -4   5          2.46          3.48         0.33 o
  -6  -3   5          4.76          4.34         0.47 o
  -5  -3   5          3.31          2.60         0.50 o
  -4  -3   5         27.07         22.76         1.55 o
  -3  -3   5          7.79          6.04         1.09 o
  -2  -3   5          0.68          0.70         0.69 o
  -1  -3   5        145.10        144.66         6.03 o
   0  -3   5        174.51        205.42         6.01 o
   1  -3   5        170.89        183.10         4.64 o
   2  -3   5         18.10         24.96         1.87 o
   3  -3   5          5.68          5.21         1.41 o
   4  -3   5         83.07         82.74         1.74 o
   5  -3   5          4.27          5.99         0.51 o
   6  -3   5          0.42          0.87         0.20 o
  -6  -2   5          0.15          0.05         0.08 o
  -5  -2   5         43.54         40.09         2.01 o
  -4  -2   5          5.02          4.87         0.69 o
  -3  -2   5         83.88         84.97         5.79 o
  -2  -2   5        115.66        123.59         4.27 o
  -1  -2   5         93.16         84.88         2.85 o
   0  -2   5         17.06         21.39         1.47 o
   1  -2   5         90.46        112.19         3.71 o
   2  -2   5        254.84        283.99         5.99 o
   3  -2   5        194.92        179.03         8.05 o
   4  -2   5        328.96        326.04         3.33 o
   5  -2   5         33.41         33.65         1.26 o
   6  -2   5          1.64          1.57         0.29 o
  -6  -1   5          6.75          6.21         0.64 o
  -5  -1   5         61.15         56.75         2.37 o
  -4  -1   5          1.86          2.04         0.43 o
  -3  -1   5          6.58          5.31         0.88 o
  -2  -1   5         78.53         88.97         4.60 o
  -1  -1   5        157.15        151.58         4.83 o
   0  -1   5        151.11        124.76         3.27 o
   1  -1   5        563.86        602.50         7.01 o
   2  -1   5          2.65          3.38         0.66 o
   3  -1   5        162.21        157.60         7.37 o
   4  -1   5         15.76         13.43         0.67 o
   5  -1   5          9.33          9.16         0.66 o
   6  -1   5        121.36        111.06        10.47 o
  -6   0   5         59.66         67.72         1.33 o
  -5   0   5        243.23        227.18         4.98 o
  -4   0   5         29.55         27.18         1.42 o
  -3   0   5          3.63          0.89         0.53 o
  -2   0   5         75.47         79.28         3.17 o
  -1   0   5        168.96        170.10         3.84 o
   0   0   5        141.61        144.85         1.93 o
   1   0   5        360.91        400.61        13.26 o
   2   0   5         76.47        102.36         3.64 o
   3   0   5        196.58        191.04         8.22 o
   4   0   5        664.34        602.79         4.46 o
   5   0   5        158.71        147.38         3.66 o
   6   0   5          2.18          1.54         0.46 o
  -6   1   5          1.55          1.41         0.28 o
  -5   1   5        140.00        135.10         3.84 o
  -4   1   5        501.99        481.80        14.66 o
  -3   1   5          1.75          0.40         0.76 o
  -2   1   5       1587.61       1563.37        20.71 o
  -1   1   5       1245.73       1339.55        11.33 o
   0   1   5         76.71         75.55         2.00 o
   1   1   5         24.44         39.23         2.00 o
   2   1   5        269.51        314.86         6.82 o
   3   1   5         44.29         45.50         4.11 o
   4   1   5          6.19          6.08         0.54 o
   5   1   5         87.25         92.60         8.69 o
   6   1   5         13.08         13.61         0.82 o
  -6   2   5         38.96         44.61         1.03 o
  -5   2   5         17.91         18.98         1.42 o
  -4   2   5        777.96        706.76         8.69 o
  -3   2   5          4.49          4.48         1.30 o
  -2   2   5         98.79         94.90         5.53 o
  -1   2   5        742.33        865.96         9.40 o
   0   2   5         90.38         84.23         2.43 o
   1   2   5         17.64         24.12         1.77 o
   2   2   5         93.15        107.16         5.75 o
   3   2   5         12.11          9.68         0.60 o
   4   2   5         17.01         17.58         1.05 o
   5   2   5         17.17         21.16         1.29 o
   6   2   5          3.17          3.00         0.35 o
  -6   3   5          2.02          2.43         0.34 o
  -5   3   5          0.48          0.48         0.23 o
  -4   3   5        148.74        138.40         3.86 o
  -3   3   5        418.30        397.56         7.80 o
  -2   3   5          0.74          0.71         0.53 o
  -1   3   5        324.59        387.91        11.28 o
   0   3   5         46.65         47.05         3.65 o
   1   3   5        139.20        156.90         6.79 o
   2   3   5         76.33         82.82         5.43 o
   3   3   5        113.81        123.68         3.19 o
   4   3   5          2.21          2.35         0.49 o
   5   3   5          3.56          2.68         0.47 o
  -5   4   5          2.07          2.35         0.44 o
  -4   4   5         71.87         68.34         2.68 o
  -3   4   5          0.40          0.27         0.18 o
  -2   4   5          7.05          8.48         0.77 o
  -1   4   5        388.43        413.33        12.25 o
   0   4   5          0.05          0.16         0.26 o
   1   4   5         40.69         39.98         3.77 o
   2   4   5         14.36         13.84         1.03 o
   3   4   5          0.06          0.04         0.28 o
   4   4   5          9.39          9.67         0.74 o
   5   4   5          0.10          0.11         0.12 o
  -5   5   5          9.42          8.60         0.74 o
  -4   5   5         44.26         42.44         2.00 o
  -3   5   5         62.78         65.24         2.68 o
  -2   5   5         12.14         12.69         0.72 o
  -1   5   5         31.40         30.71         1.13 o
   0   5   5         14.55         14.70         0.78 o
   1   5   5         20.13         17.90         0.70 o
   2   5   5         34.71         32.48         1.81 o
   3   5   5         20.87         22.52         1.00 o
   4   5   5          2.55          2.57         0.44 o
  -4   6   5          0.02          0.01         0.10 o
  -3   6   5          1.90          2.20         0.45 o
  -2   6   5         18.26         16.96         1.31 o
  -1   6   5         45.07         44.51         2.17 o
   0   6   5         21.31         18.93         0.79 o
   1   6   5         91.07         91.43         1.71 o
   2   6   5          5.91          4.32         0.45 o
   3   6   5          7.73          9.82         0.73 o
   4   6   5          2.27          1.97         0.32 o
  -4   7   5          5.65          6.71         0.49 o
  -3   7   5          6.84          7.00         0.49 o
  -2   7   5         36.34         33.25         1.70 o
  -1   7   5          2.69          3.00         0.55 o
   0   7   5        142.64        147.91         5.27 o
   1   7   5         11.41         12.18         0.59 o
   2   7   5         60.31         62.26         2.21 o
   3   7   5         35.44         38.39         1.42 o
  -2   8   5          1.60          1.72         0.33 o
  -1   8   5         59.61         58.41         2.07 o
   0   8   5         34.75         36.31         1.65 o
   1   8   5          4.24          3.89         0.33 o
   2   8   5         22.58         20.79         0.91 o
  -1   9   5          1.82          2.11         0.29 o
   0   9   5          2.21          2.04         0.28 o
  -2  -9   6         26.67         24.88         1.07 o
  -1  -9   6         28.94         28.27         1.34 o
   0  -9   6         64.59         61.15         2.04 o
   1  -9   6          2.86          3.74         0.50 o
   2  -9   6          5.44          5.68         0.54 o
  -3  -8   6        226.64        234.34         3.78 o
  -2  -8   6          0.20          0.16         0.20 o
  -1  -8   6          7.17          6.84         0.82 o
   0  -8   6          4.74          4.56         0.67 o
   1  -8   6         10.00          9.60         0.94 o
   2  -8   6          0.37          0.49         0.15 o
   3  -8   6         62.40         61.51         1.98 o
  -4  -7   6          3.63          2.52         0.38 o
  -3  -7   6          0.00          0.45         0.20 o
  -2  -7   6        122.34        127.21         3.67 o
  -1  -7   6         14.42         15.20         1.31 o
   0  -7   6          6.10          6.18         0.83 o
   1  -7   6          2.08          1.37         0.41 o
   2  -7   6          0.03          0.16         0.19 o
   3  -7   6          8.06          8.89         0.88 o
   4  -7   6          1.37          1.39         0.30 o
  -5  -6   6          1.59          1.63         0.27 o
  -4  -6   6          4.70          6.54         0.75 o
  -3  -6   6         52.34         57.81         2.47 o
  -2  -6   6          2.55          2.83         0.57 o
  -1  -6   6          1.23          0.45         0.26 o
   0  -6   6        135.67        139.89         2.68 o
   1  -6   6          6.75          6.78         0.60 o
   2  -6   6          1.50          1.04         0.38 o
   3  -6   6          0.14          0.12         0.11 o
   4  -6   6          0.20          0.08         0.13 o
   5  -6   6          5.53          5.57         0.46 o
  -5  -5   6          6.03          6.79         0.67 o
  -4  -5   6          0.14          0.33         0.19 o
  -3  -5   6         14.79         13.95         1.22 o
  -2  -5   6        142.44        135.88         3.31 o
  -1  -5   6         11.05          9.76         1.98 o
   0  -5   6         29.28         24.78         3.21 o
   1  -5   6          5.31          5.75         1.00 o
   2  -5   6          0.59          0.27         0.12 o
   3  -5   6        199.84        199.74         7.43 o
   4  -5   6         37.38         39.84         2.30 o
   5  -5   6         34.38         39.05         1.52 o
  -5  -4   6          9.49         10.75         0.94 o
  -4  -4   6         10.68          9.49         1.00 o
  -3  -4   6         14.58         15.38         1.03 o
  -2  -4   6          5.13          5.92         1.14 o
  -1  -4   6         47.32         43.56         3.93 o
   0  -4   6        434.06        425.90        12.28 o
   1  -4   6        105.25        116.63         4.21 o
   2  -4   6        119.58        114.46         6.26 o
   3  -4   6        133.64        136.52         3.33 o
   4  -4   6          5.87          6.67         0.58 o
   5  -4   6          4.53          6.28         0.46 o
  -6  -3   6          0.49          0.35         0.14 o
  -5  -3   6          3.26          3.84         0.60 o
  -4  -3   6         27.21         26.15         1.68 o
  -3  -3   6         11.74         10.69         0.61 o
  -2  -3   6        201.22        198.26         5.92 o
  -1  -3   6        115.43        115.91         4.09 o
   0  -3   6        455.73        486.12        11.83 o
   1  -3   6        654.55        681.46        12.44 o
   2  -3   6         69.96         82.42         3.56 o
   3  -3   6         53.25         49.12         1.17 o
   4  -3   6          6.98          6.60         0.48 o
   5  -3   6         53.85         55.04         1.47 o
  -6  -2   6         28.46         30.35         1.23 o
  -5  -2   6          0.04          0.00         0.17 o
  -4  -2   6          3.02          2.47         0.49 o
  -3  -2   6          2.38          1.63         0.84 o
  -2  -2   6        195.25        183.41         5.50 o
  -1  -2   6         87.55         75.61         3.87 o
   0  -2   6         84.35         86.74         4.44 o
   1  -2   6       1529.62       1662.51        43.41 o
   2  -2   6        344.46        363.09         5.76 o
   3  -2   6       1553.09       1490.08         9.87 o
   4  -2   6        435.42        408.91         5.68 o
   5  -2   6         10.73         11.45         0.70 o
   6  -2   6         51.35         46.46         4.84 o
  -6  -1   6         39.61         41.50         1.49 o
  -5  -1   6         20.53         21.31         1.41 o
  -4  -1   6          3.97          4.10         0.46 o
  -3  -1   6        512.80        552.63        14.99 o
  -2  -1   6        400.80        430.69         8.25 o
  -1  -1   6          7.93          5.01         0.72 o
   0  -1   6        277.26        280.92         6.98 o
   1  -1   6       1477.30       1653.00        41.55 o
   2  -1   6         42.54         48.77         2.58 o
   3  -1   6          8.57          9.09         1.38 o
   4  -1   6        297.58        283.95         3.91 o
   5  -1   6          3.91          4.29         0.44 o
   6  -1   6          1.08          1.29         0.17 o
  -6   0   6         27.25         29.17         0.80 o
  -5   0   6        161.22        165.30         6.25 o
  -4   0   6        162.76        149.74         4.07 o
  -3   0   6         80.70         75.10         3.71 o
  -2   0   6        495.47        505.21        10.13 o
  -1   0   6         36.99         42.84         1.76 o
   0   0   6         39.79         27.05         1.27 o
   1   0   6        506.05        560.83        18.89 o
   2   0   6        120.00        124.91         4.24 o
   3   0   6          0.00          0.41         0.26 o
   4   0   6         34.83         33.93         1.06 o
   5   0   6          0.00          0.17         0.09 o
  -6   1   6          4.83          6.24         0.36 o
  -5   1   6        441.43        436.67         7.26 o
  -4   1   6        167.94        161.65         4.22 o
  -3   1   6         51.37         55.50         4.61 o
  -2   1   6          8.54         16.48         2.30 o
  -1   1   6         12.24          7.55         0.95 o
   0   1   6          9.85         12.19         1.24 o
   1   1   6         69.13         71.58         3.00 o
   2   1   6          0.11          0.60         0.32 o
   3   1   6         81.97         86.43         1.85 o
   4   1   6        140.02        133.44         6.84 o
   5   1   6          8.84          9.26         0.62 o
   6   1   6         16.06         15.80         0.78 o
  -5   2   6         40.26         38.47         1.95 o
  -4   2   6         57.49         49.18         2.33 o
  -3   2   6          7.22          9.13         0.82 o
  -2   2   6         63.37         68.14         4.96 o
  -1   2   6          1.46          0.21         0.25 o
   0   2   6         47.29         53.48         2.08 o
   1   2   6        252.80        261.20         6.87 o
   2   2   6        246.91        256.67         9.13 o
   3   2   6         37.65         39.60         1.07 o
   4   2   6         11.71         12.76         1.20 o
   5   2   6         38.15         45.42         1.83 o
  -5   3   6         25.04         25.19         1.50 o
  -4   3   6          0.71          1.21         0.35 o
  -3   3   6         11.37          8.83         0.61 o
  -2   3   6         90.63         90.71         6.16 o
  -1   3   6          1.13          0.71         0.52 o
   0   3   6          0.19          0.50         0.27 o
   1   3   6         39.74         47.02         3.86 o
   2   3   6         35.79         36.81         1.67 o
   3   3   6         20.34         21.77         1.53 o
   4   3   6         35.86         34.83         1.84 o
   5   3   6          1.41          1.97         0.23 o
  -5   4   6          9.07          9.75         0.85 o
  -4   4   6         10.59          9.86         0.99 o
  -3   4   6          1.85          2.26         0.82 o
  -2   4   6          5.98          6.70         0.71 o
  -1   4   6        101.15         97.51         1.95 o
   0   4   6         45.47         53.08         3.02 o
   1   4   6          8.17          7.02         0.43 o
   2   4   6         37.46         37.70         1.77 o
   3   4   6          2.44          2.52         0.35 o
   4   4   6         20.73         23.15         1.61 o
   5   4   6          4.18          4.89         0.45 o
  -5   5   6          0.59          0.91         0.14 o
  -4   5   6         21.67         21.65         1.31 o
  -3   5   6          9.80         10.89         0.71 o
  -2   5   6         24.59         26.15         1.62 o
  -1   5   6         10.68         10.81         0.69 o
   0   5   6          2.78          2.98         0.36 o
   1   5   6         23.69         23.47         1.06 o
   2   5   6         29.43         31.97         1.22 o
   3   5   6          6.16          5.17         0.46 o
   4   5   6          4.65          5.09         0.52 o
  -4   6   6         46.24         50.08         1.63 o
  -3   6   6          2.67          3.67         0.54 o
  -2   6   6          8.88          7.24         0.85 o
  -1   6   6          1.64          1.52         0.40 o
   0   6   6         31.61         30.76         1.26 o
   1   6   6          1.72          2.92         0.37 o
   2   6   6        195.95        206.96         2.94 o
   3   6   6         14.13         16.26         0.71 o
  -3   7   6          1.68          2.43         0.34 o
  -2   7   6          0.15          0.21         0.17 o
  -1   7   6          0.61          0.82         0.28 o
   0   7   6          0.24          0.21         0.17 o
   1   7   6         20.63         19.75         0.88 o
   2   7   6        358.61        397.61         3.33 o
  -2   8   6          2.54          3.18         0.41 o
  -1   8   6         28.86         24.59         1.24 o
   0   8   6         91.23         85.80         2.30 o
   1   8   6         13.63         16.54         0.85 o
  -2  -9   7          6.03          5.13         0.46 o
  -1  -9   7         14.13         13.16         0.87 o
   0  -9   7          3.69          4.13         0.51 o
   1  -9   7          6.72          6.91         0.43 o
   2  -9   7         21.56         23.21         0.92 o
  -3  -8   7          0.24          0.48         0.18 o
  -2  -8   7          3.45          3.45         0.54 o
  -1  -8   7         11.83         10.86         1.00 o
   0  -8   7         18.58         16.86         1.27 o
   1  -8   7          1.30          1.22         0.37 o
   2  -8   7          9.34          8.81         0.67 o
   3  -8   7         15.66         15.55         0.86 o
  -4  -7   7         18.01         18.46         0.98 o
  -3  -7   7         26.88         26.98         1.53 o
  -2  -7   7          3.48          2.76         0.54 o
  -1  -7   7          2.04          2.10         0.47 o
   0  -7   7          2.61          2.61         0.35 o
   1  -7   7          8.30          8.14         0.92 o
   2  -7   7         46.87         41.82         2.54 o
   3  -7   7          2.79          3.44         0.35 o
   4  -7   7          2.15          2.15         0.31 o
  -4  -6   7          0.68          1.04         0.31 o
  -3  -6   7         23.18         25.25         1.61 o
  -2  -6   7         22.12         22.12         1.55 o
  -1  -6   7          0.56          0.79         0.30 o
   0  -6   7         91.33         93.27         2.20 o
   1  -6   7         16.16         17.14         0.95 o
   2  -6   7          0.14          0.26         0.16 o
   3  -6   7          0.09          0.01         0.08 o
   4  -6   7         35.75         39.36         1.52 o
  -5  -5   7          0.12          0.32         0.16 o
  -4  -5   7          0.39          0.41         0.23 o
  -3  -5   7          8.16          7.76         0.91 o
  -1  -5   7         15.51         18.75         0.86 o
   0  -5   7         15.94         16.69         0.83 o
   1  -5   7         25.68         24.31         1.02 o
   2  -5   7         46.72         44.19         1.49 o
   3  -5   7          0.15          0.35         0.17 o
   4  -5   7         69.24         77.27         1.79 o
   5  -5   7         35.44         43.77         1.34 o
  -5  -4   7         23.20         22.41         1.26 o
  -4  -4   7          0.74          0.95         0.30 o
  -3  -4   7         27.88         32.27         2.20 o
  -2  -4   7         17.04         21.50         0.87 o
  -1  -4   7         33.37         28.83         3.35 o
   0  -4   7        168.77        176.38         8.13 o
   1  -4   7         27.72         25.05         3.05 o
   2  -4   7        553.85        530.47         4.91 o
   3  -4   7        590.70        617.42         5.21 o
   4  -4   7          3.68          4.36         0.46 o
   5  -4   7         44.75         45.05         1.12 o
  -5  -3   7         26.08         26.54         1.46 o
  -4  -3   7        238.49        259.17        13.47 o
  -3  -3   7        115.81        114.24         2.07 o
  -2  -3   7         36.04         43.42         2.89 o
  -1  -3   7          1.13          0.70         0.52 o
   0  -3   7        113.89        125.01         6.20 o
   1  -3   7        412.10        444.87        12.60 o
   2  -3   7         30.03         31.89         3.37 o
   3  -3   7        162.85        166.47         2.89 o
   4  -3   7          0.00          0.00         0.11 o
   5  -3   7         34.45         39.22         1.15 o
  -6  -2   7        145.02        154.94         2.28 o
  -5  -2   7         79.70         88.57         3.01 o
  -4  -2   7          0.96          0.88         0.18 o
  -3  -2   7        126.99        132.97         3.47 o
  -2  -2   7          3.20          2.53         0.65 o
  -1  -2   7          6.31          4.25         1.11 o
   0  -2   7       1137.44       1159.33        12.72 o
   1  -2   7         98.15         94.34         5.92 o
   2  -2   7         12.77          9.69         1.87 o
   3  -2   7         76.67         73.44         1.90 o
   4  -2   7         43.76         43.24         1.20 o
   5  -2   7         21.93         24.05         0.93 o
  -6  -1   7        141.59        141.31         2.18 o
  -5  -1   7        281.20        298.98         3.48 o
  -4  -1   7          9.41          7.29         0.61 o
  -3  -1   7        113.82        120.12         3.05 o
  -2  -1   7        296.61        339.31         6.82 o
  -1  -1   7          0.17          0.34         0.17 o
   0  -1   7         15.95         10.79         1.14 o
   1  -1   7         78.30         80.57         5.16 o
   2  -1   7         19.10         20.10         2.70 o
   3  -1   7         16.05         14.43         0.79 o
   4  -1   7         10.90         10.23         0.58 o
   5  -1   7        104.73        104.28         4.51 o
  -6   0   7          2.45          1.95         0.24 o
  -5   0   7         49.64         55.36         3.20 o
  -4   0   7          5.51          6.06         0.62 o
  -3   0   7        208.47        221.31         5.49 o
  -2   0   7          7.23          4.45         1.23 o
  -1   0   7        331.65        344.51         6.84 o
   0   0   7         75.79         87.40         3.52 o
   1   0   7        106.92        101.78         5.87 o
   2   0   7         19.84         21.80         2.90 o
   3   0   7         35.87         34.05         1.20 o
   4   0   7          4.88          4.16         0.47 o
   5   0   7         17.67         19.72         0.84 o
  -6   1   7          5.45          7.10         0.49 o
  -5   1   7         18.27         18.43         1.34 o
  -4   1   7         25.91         24.05         1.82 o
  -3   1   7         29.35         32.95         1.57 o
  -2   1   7         96.38         96.99         5.99 o
  -1   1   7         34.05         42.63         3.25 o
   0   1   7          7.27         11.79         1.33 o
   1   1   7         34.55         31.48         3.30 o
   2   1   7         83.50         85.70         3.84 o
   3   1   7          0.88          0.64         0.19 o
   4   1   7         30.83         28.93         1.77 o
   5   1   7          4.11          5.45         0.66 o
  -5   2   7          1.81          2.43         0.47 o
  -4   2   7         19.19         19.18         1.43 o
  -3   2   7          1.04          1.10         0.22 o
  -2   2   7         22.38         26.10         3.31 o
  -1   2   7        165.05        171.12         7.91 o
   0   2   7         66.37         72.29         3.47 o
   1   2   7         66.48         65.41         5.01 o
   2   2   7         81.18         91.01         1.96 o
   3   2   7          5.37          3.97         0.42 o
   4   2   7         15.75         15.47         1.29 o
   5   2   7          2.57          2.63         0.29 o
  -5   3   7          9.99          9.79         0.86 o
  -4   3   7        102.73         98.35         3.12 o
  -3   3   7         16.19         16.62         0.89 o
  -2   3   7        190.82        188.55         6.32 o
  -1   3   7          3.81          3.96         1.32 o
   0   3   7          0.70          1.42         0.82 o
   1   3   7          7.32          6.66         0.79 o
   2   3   7          0.01          0.50         0.46 o
   3   3   7          0.47          0.91         0.32 o
   4   3   7         47.76         46.95         1.40 o
   5   3   7          7.42          8.37         0.41 o
  -5   4   7         24.43         26.41         1.79 o
  -4   4   7         15.08         12.57         1.05 o
  -3   4   7         11.85          9.94         0.68 o
  -2   4   7         89.11         80.83         2.84 o
  -1   4   7          1.03          1.51         0.26 o
   0   4   7         96.90         97.78         4.55 o
   1   4   7        175.46        173.34         2.28 o
   2   4   7          8.76          6.86         0.86 o
   3   4   7         31.35         31.52         1.78 o
   4   4   7         15.86         18.44         0.77 o
  -4   5   7          1.55          2.80         0.42 o
  -3   5   7          0.07          0.10         0.11 o
  -2   5   7         91.04         85.65         2.97 o
  -1   5   7        158.30        142.36         2.67 o
   0   5   7          6.01          5.74         0.54 o
   1   5   7        885.47        885.74        17.00 o
   2   5   7        313.29        310.19         5.63 o
   3   5   7          0.37          0.31         0.19 o
   4   5   7         72.78         77.70         1.72 o
  -3   6   7          7.66          7.35         0.70 o
  -2   6   7         32.90         24.95         1.54 o
  -1   6   7        332.81        279.25         5.28 o
   0   6   7         41.86         37.56         1.35 o
   1   6   7         47.27         45.60         1.44 o
   2   6   7         10.95         11.54         0.99 o
   3   6   7         20.98         25.28         1.13 o
  -2   7   7          1.44          1.44         0.33 o
  -1   7   7          0.03          0.03         0.11 o
   0   7   7         17.91         18.67         1.20 o
   1   7   7          4.13          4.01         0.36 o
   2   7   7         90.63        108.02         2.28 o
  -1   8   7          2.15          1.66         0.30 o
   0   8   7         24.93         28.78         1.15 o
  -2  -9   8         18.24         19.28         0.78 o
  -1  -9   8          0.28          0.29         0.13 o
   0  -9   8         10.35         10.89         0.76 o
   1  -9   8          7.64          7.28         0.60 o
  -3  -8   8         15.88         15.29         0.83 o
  -2  -8   8         11.65         13.40         0.97 o
  -1  -8   8          2.65          1.75         0.39 o
   0  -8   8         17.41         18.36         1.25 o
   1  -8   8          7.29          7.15         0.63 o
   2  -8   8         27.40         28.50         0.85 o
  -4  -7   8          5.31          6.17         0.50 o
  -3  -7   8         34.00         38.65         1.71 o
  -2  -7   8         30.78         31.58         1.75 o
  -1  -7   8         25.21         24.08         1.59 o
   0  -7   8          7.29          8.49         0.65 o
   1  -7   8         65.68         58.91         2.40 o
   2  -7   8          7.67          8.90         0.70 o
   3  -7   8          7.72          7.99         0.47 o
  -4  -6   8          0.14          0.13         0.14 o
  -3  -6   8          8.11          8.35         0.91 o
  -2  -6   8         12.72         13.26         1.18 o
  -1  -6   8        254.78        240.87         9.68 o
   0  -6   8         22.42         22.03         1.07 o
   1  -6   8        231.49        214.69         3.41 o
   2  -6   8        433.10        405.37         6.18 o
   3  -6   8         20.83         24.05         0.98 o
   4  -6   8         71.40         80.49         1.39 o
  -5  -5   8         10.01         12.53         0.72 o
  -4  -5   8         10.66         10.28         0.94 o
  -3  -5   8          1.23          1.45         0.40 o
  -2  -5   8          0.55          1.16         0.24 o
  -1  -5   8        159.52        152.83         2.57 o
   0  -5   8         28.66         28.48         1.12 o
   1  -5   8          1.63          1.10         0.19 o
   2  -5   8         94.13         91.82         2.16 o
   3  -5   8          1.99          1.64         0.43 o
   4  -5   8         34.00         40.74         2.46 o
  -5  -4   8          7.32          7.56         0.67 o
  -4  -4   8          6.52          6.96         0.80 o
  -3  -4   8          1.23          0.86         0.24 o
  -2  -4   8         40.51         43.38         1.35 o
  -1  -4   8        151.80        156.64         4.32 o
   0  -4   8         82.34         91.94         2.36 o
   1  -4   8          2.64          3.53         0.47 o
   2  -4   8        692.39        669.68        12.21 o
   3  -4   8        224.20        222.19         3.36 o
   4  -4   8          0.88          1.04         0.17 o
   5  -4   8          0.79          0.85         0.21 o
  -5  -3   8          3.77          4.80         0.56 o
  -4  -3   8         28.46         31.19         1.18 o
  -3  -3   8        258.84        270.54         3.55 o
  -2  -3   8         14.64         16.74         0.80 o
  -1  -3   8          3.31          4.61         1.29 o
   0  -3   8        278.89        268.78         6.93 o
   1  -3   8          7.16          7.36         1.19 o
   2  -3   8        136.38        135.79         4.13 o
   3  -3   8         71.00         69.74         1.91 o
   4  -3   8        234.57        233.18         4.18 o
   5  -3   8         18.06         18.46         1.07 o
  -5  -2   8          2.25          2.80         0.30 o
  -4  -2   8         10.27          9.40         0.89 o
  -3  -2   8          8.07          6.05         0.53 o
  -2  -2   8        266.23        268.56        10.23 o
  -1  -2   8         36.97         33.45         2.40 o
   0  -2   8        231.13        224.91         5.98 o
   1  -2   8        409.64        409.32        12.67 o
   2  -2   8          3.59          5.02         1.41 o
   3  -2   8          2.74          2.56         0.38 o
   4  -2   8         12.72         11.46         0.77 o
   5  -2   8         11.65         11.47         0.90 o
  -5  -1   8         72.95         76.36         2.49 o
  -4  -1   8         14.64         15.12         1.14 o
  -3  -1   8         21.69         22.57         1.18 o
  -2  -1   8         59.69         54.41         4.23 o
  -1  -1   8          1.50          1.91         0.42 o
   0  -1   8         24.83         28.49         3.19 o
   1  -1   8          5.52          7.07         1.69 o
   2  -1   8          3.56          6.29         1.59 o
   3  -1   8         26.99         27.30         1.60 o
   4  -1   8         15.07         14.29         0.86 o
   5  -1   8          1.47          1.21         0.36 o
  -5   0   8          2.86          3.10         0.50 o
  -4   0   8         82.91         77.04         2.91 o
  -3   0   8          0.28          0.51         0.17 o
  -2   0   8          0.18          0.74         0.53 o
  -1   0   8          2.81          3.02         0.84 o
   0   0   8          1.20          2.35         0.88 o
   1   0   8         29.39         24.92         3.09 o
   2   0   8          1.53          2.87         0.46 o
   3   0   8         44.84         41.12         1.43 o
   4   0   8         22.91         20.22         1.00 o
   5   0   8         16.62         18.91         1.20 o
  -5   1   8         15.41         15.34         1.14 o
  -4   1   8          4.90          5.69         0.52 o
  -3   1   8         15.36         14.93         1.20 o
  -2   1   8          5.86          6.06         0.67 o
  -1   1   8         81.41         86.64         8.23 o
   0   1   8          0.22          0.63         0.48 o
   1   1   8          0.02          0.06         0.18 o
   2   1   8         65.13         70.38         1.87 o
   3   1   8         55.43         56.83         1.40 o
   4   1   8          0.15          0.10         0.08 o
   5   1   8         11.39         14.21         0.97 o
  -5   2   8          0.34          0.66         0.23 o
  -4   2   8          0.18          0.45         0.77 o
  -3   2   8          0.08          0.04         0.09 o
  -2   2   8         36.34         33.38         1.63 o
  -1   2   8          4.72          3.64         1.16 o
   0   2   8        187.60        190.46         7.49 o
   1   2   8        127.63        137.84         2.53 o
   2   2   8         34.58         36.39         1.38 o
   3   2   8         29.67         28.02         1.19 o
   4   2   8         81.98         91.21         2.97 o
   5   2   8          1.14          0.80         0.13 o
  -5   3   8          0.96          1.10         0.24 o
  -4   3   8         19.62         19.82         1.31 o
  -3   3   8         28.42         27.20         1.14 o
  -2   3   8         77.21         72.71         2.76 o
  -1   3   8          1.00          1.02         0.20 o
   0   3   8        308.45        292.88         4.45 o
   1   3   8        242.90        249.42         3.50 o
   2   3   8          0.51         -0.03         0.17 o
   3   3   8        146.72        133.12         3.76 o
   4   3   8         12.17         10.86         0.60 o
  -5   4   8          0.39          0.94         0.17 o
  -4   4   8          6.87          7.42         0.71 o
  -3   4   8         22.60         17.61         1.32 o
  -2   4   8         57.54         44.16         2.21 o
  -1   4   8         31.08         25.02         1.25 o
   0   4   8          2.79          2.89         0.38 o
   1   4   8         61.24         67.18         1.62 o
   2   4   8        248.75        241.00         5.09 o
   3   4   8          3.59          4.48         0.64 o
   4   4   8         63.86         61.74         1.86 o
  -4   5   8          6.16          8.19         0.69 o
  -3   5   8          0.48          0.82         0.31 o
  -2   5   8         34.94         29.69         1.76 o
  -1   5   8          1.49          1.59         0.29 o
   0   5   8         79.76         72.10         1.90 o
   1   5   8        254.92        271.61        11.69 o
   2   5   8        143.55        156.59         3.89 o
   3   5   8          1.74          2.78         0.46 o
  -4   6   8         70.76         88.01         1.63 o
  -3   6   8          0.16         -0.01         0.10 o
  -2   6   8         21.19         16.89         1.20 o
  -1   6   8         35.38         29.85         1.67 o
   0   6   8          3.85          4.35         0.44 o
   1   6   8          3.30          2.83         0.34 o
   2   6   8          0.01          0.21         0.15 o
   3   6   8         30.56         31.02         1.05 o
  -2   7   8          0.69          1.03         0.15 o
  -1   7   8          1.10          1.43         0.32 o
   0   7   8          7.87          9.86         0.79 o
   1   7   8          1.80          1.77         0.28 o
  -1  -9   9          4.87          4.51         0.40 o
   0  -9   9         13.44         13.38         0.74 o
   1  -9   9         14.95         13.99         0.71 o
  -2  -8   9          2.00          1.13         0.26 o
  -1  -8   9         33.44         33.52         1.53 o
   0  -8   9          7.05          5.52         0.64 o
   1  -8   9        201.28        186.44         3.48 o
   2  -8   9          1.32          1.29         0.26 o
  -3  -7   9          0.00         -0.04         0.10 o
  -2  -7   9          0.00          0.05         0.17 o
  -1  -7   9         13.41         12.91         0.73 o
   0  -7   9         31.86         32.87         1.23 o
   1  -7   9          8.71          9.92         0.92 o
   2  -7   9          6.23          5.39         0.64 o
   3  -7   9         97.85        110.44         2.34 o
  -4  -6   9          4.73          4.61         0.49 o
  -3  -6   9          0.54          0.87         0.28 o
  -2  -6   9         86.55         84.48         4.81 o
  -1  -6   9         24.24         27.40         1.17 o
   0  -6   9         16.55         16.02         0.90 o
   1  -6   9        347.29        336.91         4.11 o
   2  -6   9        335.95        324.81         5.26 o
   3  -6   9          0.07          0.11         0.13 o
   4  -6   9          9.14          9.36         0.61 o
  -4  -5   9        165.28        175.06         3.48 o
  -3  -5   9          3.60          3.95         0.41 o
  -2  -5   9          8.66          7.96         0.62 o
  -1  -5   9         27.55         26.92         1.25 o
   0  -5   9         30.28         31.05         1.23 o
   1  -5   9          7.92          7.95         0.63 o
   2  -5   9         70.71         74.50         3.54 o
   3  -5   9        157.79        158.40         3.95 o
   4  -5   9         13.80         16.15         1.03 o
  -5  -4   9          0.58          0.35         0.10 o
  -4  -4   9          2.87          2.41         0.29 o
  -3  -4   9         98.99         97.25         2.13 o
  -2  -4   9          1.04          0.85         0.19 o
  -1  -4   9         22.40         25.37         0.98 o
   0  -4   9        125.26        125.22         2.91 o
   1  -4   9        116.67        105.98         6.40 o
   2  -4   9         55.81         51.84         2.39 o
   3  -4   9         13.83         14.33         0.84 o
   4  -4   9          9.00          9.96         0.91 o
   5  -4   9         11.61         12.05         1.94 o
  -5  -3   9         24.06         26.28         1.10 o
  -4  -3   9         23.87         25.41         1.01 o
  -3  -3   9          1.12          1.10         0.23 o
  -2  -3   9         13.13         11.68         0.88 o
  -1  -3   9          6.64          7.09         0.66 o
   0  -3   9        123.81        119.91         2.70 o
   1  -3   9        211.05        219.00         4.10 o
   2  -3   9          9.26          8.58         0.93 o
   3  -3   9          3.54          3.03         0.40 o
   4  -3   9          1.79          1.83         0.29 o
   5  -3   9         17.60         18.09         1.63 o
  -5  -2   9          0.17          0.11         0.07 o
  -4  -2   9         66.12         70.73         3.60 o
  -3  -2   9          8.16          7.11         0.85 o
  -2  -2   9          3.01          3.43         0.48 o
  -1  -2   9          1.24          1.51         0.28 o
   0  -2   9          4.41          4.72         1.39 o
   1  -2   9         16.91         17.98         1.12 o
   2  -2   9          2.31          3.28         0.50 o
   3  -2   9         44.39         40.46         1.46 o
   4  -2   9          4.97          5.19         0.50 o
   5  -2   9          9.93          9.09         0.78 o
  -5  -1   9         13.64         14.80         0.96 o
  -4  -1   9         23.25         20.76         1.40 o
  -3  -1   9          1.03          1.22         0.86 o
  -2  -1   9         12.25         10.35         1.13 o
  -1  -1   9          0.98          0.81         0.58 o
   0  -1   9         42.01         43.40         4.18 o
   1  -1   9          5.90          6.61         1.59 o
   2  -1   9         29.09         33.67         1.19 o
   3  -1   9         20.14         18.70         0.99 o
   4  -1   9          0.14          0.07         0.10 o
   5  -1   9          0.23          0.11         0.12 o
  -5   0   9          0.16          0.15         0.12 o
  -4   0   9         76.28         70.42         2.57 o
  -3   0   9         13.37         14.06         0.82 o
  -2   0   9        108.13        106.88         2.06 o
  -1   0   9         17.36         17.26         1.00 o
   0   0   9        254.26        250.08        10.00 o
   1   0   9         27.50         25.49         2.09 o
   2   0   9          2.81          2.83         0.29 o
   3   0   9          2.65          3.96         0.38 o
   4   0   9          2.52          2.28         0.27 o
   5   0   9         10.93         15.84         0.96 o
  -5   1   9          2.37          1.69         0.33 o
  -4   1   9         71.87         71.62         3.06 o
  -3   1   9        233.89        232.11         9.94 o
  -2   1   9        137.89        131.07         1.96 o
  -1   1   9        228.30        207.35         2.92 o
   0   1   9        143.71        141.19         3.01 o
   1   1   9          4.23          4.54         0.44 o
   2   1   9         91.43         82.35         2.09 o
   3   1   9        226.49        203.07         3.27 o
   4   1   9         16.72         13.62         1.13 o
   5   1   9         10.34         10.15         1.86 o
  -5   2   9         13.99         14.63         0.88 o
  -4   2   9          1.21          1.19         0.22 o
  -3   2   9        151.81        127.15         3.61 o
  -2   2   9         32.53         28.85         1.76 o
  -1   2   9        106.25        102.32         2.11 o
   0   2   9        131.60        130.35         1.66 o
   1   2   9        347.16        346.78         4.19 o
   2   2   9          8.89          8.56         0.68 o
   3   2   9         53.40         46.63         2.13 o
   4   2   9         30.20         30.98         1.59 o
  -5   3   9         23.50         28.61         1.00 o
  -4   3   9          7.58          9.12         0.56 o
  -3   3   9          0.49          0.76         0.30 o
  -2   3   9          1.18          1.27         0.36 o
  -1   3   9         21.34         24.04         0.75 o
   0   3   9        848.48        852.49         6.25 o
   1   3   9        791.67        746.90         7.25 o
   2   3   9          0.04          0.19         0.18 o
   3   3   9         31.03         29.35         1.68 o
   4   3   9         12.61         11.96         0.87 o
  -4   4   9          0.99          0.53         0.12 o
  -3   4   9         16.96         13.64         1.08 o
  -2   4   9        196.24        166.96         4.21 o
  -1   4   9        115.10        110.71         1.90 o
   0   4   9         53.51         53.74         1.88 o
   1   4   9         34.77         34.60         1.32 o
   2   4   9        111.48        108.39         3.28 o
   3   4   9          0.68          0.49         0.22 o
   4   4   9          0.70          0.59         0.16 o
  -4   5   9          0.08         -0.08         0.08 o
  -3   5   9          6.28          5.54         0.64 o
  -2   5   9          1.50          1.24         0.24 o
  -1   5   9          2.21          3.05         0.37 o
   0   5   9         59.86         56.84         1.63 o
   1   5   9          9.40         10.06         0.70 o
   2   5   9         16.92         17.88         1.22 o
   3   5   9         15.66         16.46         0.95 o
  -3   6   9          0.44          0.05         0.09 o
  -2   6   9         16.83         17.91         0.74 o
  -1   6   9          0.05          0.17         0.10 o
   0   6   9          0.74          0.96         0.20 o
   1   6   9         83.59         87.66         2.48 o
   2   6   9          0.02          0.12         0.09 o
  -2   7   9         21.87         23.65         0.90 o
  -1   7   9          9.88         11.44         0.75 o
   0   7   9          1.92          2.10         0.31 o
  -2  -8  10        108.81        112.90         2.10 o
  -1  -8  10          3.99          3.97         0.48 o
   0  -8  10        217.22        214.05         3.43 o
   1  -8  10        268.79        267.14         3.60 o
   2  -8  10         16.50         17.37         0.74 o
  -3  -7  10          1.42          2.00         0.30 o
  -2  -7  10         78.18         83.20         2.37 o
  -1  -7  10         35.13         39.51         1.74 o
   0  -7  10          3.88          3.75         0.39 o
   1  -7  10         57.84         56.27         1.98 o
   2  -7  10         31.84         33.86         1.53 o
   3  -7  10          3.30          3.04         0.34 o
  -3  -6  10          0.41          0.32         0.19 o
  -2  -6  10          0.63          0.46         0.22 o
  -1  -6  10         65.59         66.42         1.74 o
   0  -6  10          0.04          0.01         0.10 o
   1  -6  10          8.93          9.53         0.66 o
   2  -6  10          5.85          5.52         0.62 o
   3  -6  10          0.46          0.60         0.20 o
  -4  -5  10          0.02          0.22         0.13 o
  -3  -5  10          9.29          9.55         0.60 o
  -2  -5  10         14.49         17.05         0.88 o
  -1  -5  10          0.00          0.15         0.20 o
   0  -5  10         10.39         10.51         1.12 o
   1  -5  10         27.16         28.55         1.15 o
   2  -5  10          2.30          1.84         0.47 o
   3  -5  10         33.66         37.65         1.78 o
   4  -5  10          7.29          9.04         0.68 o
  -4  -4  10         13.49         14.60         0.64 o
  -3  -4  10          0.04          0.42         0.15 o
  -2  -4  10          5.80          9.19         1.97 o
  -1  -4  10         96.97         88.73         2.99 o
   0  -4  10         16.29         15.32         1.26 o
   1  -4  10        158.49        142.16         3.90 o
   2  -4  10         33.54         30.32         1.81 o
   3  -4  10          1.37          1.23         0.25 o
   4  -4  10          1.02          0.69         0.23 o
  -4  -3  10         10.14         10.53         0.64 o
  -3  -3  10          2.85          2.29         0.46 o
  -2  -3  10          6.85          6.00         0.77 o
  -1  -3  10          0.11          0.25         0.13 o
   0  -3  10          0.79          1.08         0.71 o
   1  -3  10        233.49        204.68         4.51 o
   2  -3  10         12.35         12.10         1.12 o
   3  -3  10         20.30         20.60         1.01 o
   4  -3  10          0.01          0.02         0.08 o
  -5  -2  10          3.13          3.08         0.34 o
  -4  -2  10          4.97          6.18         0.72 o
  -3  -2  10          3.31          3.48         0.59 o
  -2  -2  10          0.13          0.52         0.18 o
  -1  -2  10         36.43         33.85         1.32 o
   0  -2  10         14.00         14.01         1.02 o
   1  -2  10         14.84         16.52         0.83 o
   2  -2  10         36.79         44.19         1.59 o
   3  -2  10         21.40         21.75         1.05 o
   4  -2  10         68.95         79.14         1.47 o
   5  -2  10         27.82         21.40         0.91 o
  -5  -1  10          0.09          0.13         0.12 o
  -4  -1  10          9.51          9.53         0.89 o
  -3  -1  10          4.38          3.97         0.44 o
  -2  -1  10          2.34          2.55         0.82 o
  -1  -1  10          3.49          4.04         0.41 o
   0  -1  10          7.76          8.37         0.58 o
   1  -1  10          7.58          7.17         0.74 o
   2  -1  10         40.28         33.38         1.05 o
   3  -1  10          0.02          0.68         0.18 o
   4  -1  10          7.79          7.60         0.45 o
   5  -1  10          3.44          3.32         0.36 o
  -5   0  10          8.90          8.83         0.66 o
  -4   0  10          2.25          1.98         0.27 o
  -3   0  10          2.32          1.77         0.30 o
  -2   0  10         11.52         10.63         0.72 o
  -1   0  10         97.72         94.67         2.12 o
   0   0  10        230.23        226.98         6.51 o
   1   0  10          9.48          8.92         0.85 o
   2   0  10        186.25        165.70         2.94 o
   3   0  10          0.38          0.30         0.12 o
   4   0  10         28.40         28.09         1.02 o
   5   0  10         53.28         39.96         1.18 o
  -5   1  10          2.43          1.93         0.30 o
  -4   1  10         16.63         16.05         1.16 o
  -3   1  10          2.07          2.04         0.31 o
  -2   1  10          1.38          1.52         0.27 o
  -1   1  10        568.75        503.30         5.02 o
   0   1  10        832.17        776.18         6.04 o
   1   1  10          1.41          1.15         0.24 o
   2   1  10        182.79        168.19         2.39 o
   3   1  10          2.48          0.62         0.26 o
   4   1  10          3.34          4.32         0.58 o
  -5   2  10          1.51          0.69         0.15 o
  -4   2  10         31.00         25.82         0.94 o
  -3   2  10         71.02         57.60         1.95 o
  -2   2  10         51.77         46.06         2.08 o
  -1   2  10          4.23          3.67         0.43 o
   0   2  10         27.91         27.49         0.99 o
   1   2  10          6.70          5.90         0.55 o
   2   2  10          2.77          2.61         0.38 o
   3   2  10         10.80         10.61         1.01 o
   4   2  10         49.39         44.29         1.65 o
  -4   3  10          3.40          3.87         0.32 o
  -3   3  10          8.35          7.60         0.54 o
  -2   3  10         13.30         10.15         0.73 o
  -1   3  10         24.85         27.54         0.94 o
   0   3  10          2.93          3.30         0.30 o
   1   3  10         25.12         24.49         1.12 o
   2   3  10         12.76         10.70         1.03 o
   3   3  10         10.80         11.36         0.97 o
   4   3  10          3.32          3.90         0.41 o
  -4   4  10          5.09          5.86         0.50 o
  -3   4  10         10.45         12.59         0.97 o
  -2   4  10         16.01         15.13         0.83 o
  -1   4  10         84.86         87.53         1.60 o
   0   4  10         71.19         70.57         1.55 o
   1   4  10         42.39         43.46         2.05 o
   2   4  10          5.97          6.24         0.73 o
   3   4  10          6.47          6.69         0.64 o
  -3   5  10          8.22          6.36         0.57 o
  -2   5  10          5.84          6.19         0.47 o
  -1   5  10          9.90         10.51         0.62 o
   0   5  10         10.52         11.50         0.67 o
   1   5  10          0.34          0.25         0.15 o
   2   5  10         17.03         19.18         1.09 o
   3   5  10          7.90          8.78         0.53 o
  -2   6  10          0.00         -0.01         0.06 o
  -1   6  10          0.38          0.38         0.15 o
   0   6  10          2.52          3.40         0.43 o
   1   6  10         14.87         15.00         0.87 o
   2   6  10          1.23          1.05         0.19 o
  -1  -8  11         12.36         11.43         0.58 o
   0  -8  11         35.82         33.91         1.06 o
   1  -8  11         17.32         17.19         0.81 o
  -2  -7  11          2.25          2.54         0.34 o
  -1  -7  11         10.12         10.19         0.53 o
   0  -7  11          0.70          0.69         0.36 o
   1  -7  11          8.21          8.19         0.62 o
   2  -7  11         63.78         74.50         1.97 o
  -3  -6  11          4.05          3.65         0.39 o
  -2  -6  11          1.03          0.96         0.18 o
  -1  -6  11          2.85          2.79         0.34 o
   0  -6  11          5.33          5.79         0.48 o
   1  -6  11          2.88          2.20         0.29 o
   2  -6  11         30.58         29.61         1.52 o
   3  -6  11          7.08          8.77         0.65 o
  -3  -5  11          5.17          6.31         0.43 o
  -2  -5  11          3.36          4.50         0.43 o
  -1  -5  11         18.79         17.75         1.30 o
   0  -5  11          1.61          3.05         0.59 o
   1  -5  11          3.40          2.64         0.53 o
   2  -5  11          2.18          2.05         0.46 o
   3  -5  11         19.51         18.77         0.73 o
   4  -5  11          2.21          2.95         0.30 o
  -4  -4  11         39.46         43.07         1.30 o
  -3  -4  11          0.61          0.81         0.26 o
  -2  -4  11          1.44          1.50         0.39 o
  -1  -4  11         31.30         29.66         1.74 o
   0  -4  11          3.54          3.48         0.61 o
   1  -4  11         25.08         23.21         1.56 o
   2  -4  11          3.47          3.46         0.43 o
   3  -4  11          8.88         10.02         0.62 o
   4  -4  11         20.62         25.38         1.09 o
  -4  -3  11         34.57         37.36         1.47 o
  -3  -3  11          8.72          7.48         0.82 o
  -2  -3  11          3.58          3.40         0.58 o
  -1  -3  11         40.24         36.73         1.93 o
   0  -3  11         37.94         35.92         1.92 o
   1  -3  11        113.84        100.43         3.19 o
   2  -3  11         19.83         20.81         1.01 o
   3  -3  11          4.16          5.07         0.37 o
   4  -3  11          0.78          1.11         0.18 o
  -4  -2  11         37.06         37.78         1.60 o
  -3  -2  11          7.18          5.74         0.72 o
  -2  -2  11         99.50         93.29         3.04 o
  -1  -2  11          0.85          1.14         0.36 o
   0  -2  11          0.01          0.11         0.11 o
   1  -2  11          6.62          5.68         0.52 o
   2  -2  11          0.57          0.15         0.11 o
   3  -2  11          5.30          4.92         0.38 o
   4  -2  11         14.61         22.24         0.70 o
  -4  -1  11          1.40          1.39         0.34 o
  -3  -1  11        107.44        110.04         5.52 o
  -2  -1  11        196.47        178.66         3.27 o
  -1  -1  11        897.37        788.71         8.76 o
   0  -1  11          2.66          2.55         0.47 o
   1  -1  11        165.82        160.93         4.03 o
   2  -1  11         86.87         72.26         1.48 o
   3  -1  11         58.96         50.84         1.21 o
   4  -1  11          0.39          0.32         0.11 o
  -4   0  11         79.10         76.42         2.31 o
  -3   0  11        162.03        159.14         6.27 o
  -2   0  11         24.02         23.02         1.07 o
  -1   0  11        161.20        151.65         5.98 o
   0   0  11         12.88         12.45         1.13 o
   1   0  11         43.62         40.90         2.09 o
   2   0  11          4.38          3.86         0.44 o
   3   0  11         61.87         58.55         1.52 o
   4   0  11         29.77         30.97         1.35 o
  -4   1  11          1.91          2.75         0.29 o
  -3   1  11          0.43          0.29         0.13 o
  -2   1  11          1.24          1.38         0.25 o
  -1   1  11         45.33         41.65         2.07 o
   0   1  11        419.94        405.80         4.54 o
   1   1  11          0.05         -0.01         0.11 o
   2   1  11          1.83          1.80         0.24 o
   3   1  11          0.51          0.67         0.27 o
   4   1  11          2.28          3.70         0.44 o
  -4   2  11          9.35         11.44         0.53 o
  -3   2  11         74.10         68.97         2.62 o
  -2   2  11          3.38          2.85         0.54 o
  -1   2  11         61.03         54.71         1.36 o
   0   2  11          0.48          0.57         0.16 o
   1   2  11         66.19         68.46         2.46 o
   2   2  11         52.12         47.91         2.09 o
   3   2  11          1.22          1.19         0.31 o
   4   2  11         11.93         13.66         0.72 o
  -4   3  11          0.41          0.62         0.16 o
  -3   3  11          4.48          4.54         0.57 o
  -2   3  11          6.43          6.31         0.74 o
  -1   3  11         22.99         22.39         0.83 o
   0   3  11         57.84         58.38         1.32 o
   1   3  11          8.82          8.50         0.63 o
   2   3  11         17.80         17.32         1.18 o
   3   3  11         23.81         23.16         1.17 o
  -3   4  11          0.18          0.29         0.11 o
  -2   4  11         45.01         39.63         1.68 o
  -1   4  11         44.32         47.79         1.37 o
   0   4  11          1.87          1.23         0.19 o
   1   4  11         62.48         65.77         2.24 o
   2   4  11          0.79          1.14         0.29 o
   3   4  11          0.22          0.16         0.08 o
  -2   5  11          0.09          0.26         0.11 o
  -1   5  11          0.43          0.22         0.18 o
   0   5  11          3.13          3.83         0.46 o
   1   5  11          1.82          1.59         0.30 o
   2   5  11         11.16         12.75         0.70 o
  -1  -7  12          0.13          0.00         0.08 o
   0  -7  12          5.71          5.65         0.54 o
   2  -7  12          2.63          3.16         0.31 o
  -2  -6  12          1.18          0.99         0.23 o
  -1  -6  12          9.91          9.22         0.81 o
   0  -6  12          0.00          0.05         0.14 o
   1  -6  12          1.27          1.03         0.29 o
   2  -6  12         19.31         19.32         1.05 o
  -3  -5  12          0.15          0.20         0.15 o
  -2  -5  12          9.62          9.57         0.84 o
  -1  -5  12         11.52         11.34         0.99 o
   0  -5  12          2.16          2.67         0.49 o
   1  -5  12         50.13         45.22         2.02 o
   2  -5  12         38.00         35.74         1.08 o
   3  -5  12          1.65          1.13         0.24 o
  -3  -4  12         31.01         31.74         1.42 o
  -2  -4  12          8.97          9.21         0.88 o
  -1  -4  12          0.73          0.65         0.26 o
   0  -4  12         24.43         24.81         1.55 o
   1  -4  12          0.89          1.63         0.41 o
   2  -4  12         96.30        102.51         2.91 o
   3  -4  12         33.06         41.11         1.09 o
  -4  -3  12          2.49          2.99         0.35 o
  -3  -3  12         16.56         16.35         1.10 o
  -2  -3  12        273.29        254.34         4.83 o
  -1  -3  12          3.73          3.84         0.62 o
   0  -3  12        149.84        138.74         3.70 o
   1  -3  12         31.63         25.23         1.54 o
   2  -3  12         33.64         26.78         1.04 o
   3  -3  12          1.69          2.16         0.27 o
   4  -3  12         22.36         25.64         0.87 o
  -4  -2  12          5.69          6.68         0.58 o
  -3  -2  12          0.32          0.13         0.15 o
  -2  -2  12         26.03         23.77         1.49 o
  -1  -2  12        136.66        126.29         3.48 o
   0  -2  12         43.89         43.32         2.02 o
   1  -2  12         76.08         76.84         1.85 o
   2  -2  12         75.83         77.09         1.70 o
   3  -2  12          1.03          0.87         0.14 o
  -4  -1  12         17.57         17.29         0.97 o
  -3  -1  12         31.47         30.97         1.57 o
  -2  -1  12        212.31        199.35         3.05 o
  -1  -1  12        310.50        289.60         5.15 o
   0  -1  12         23.43         23.53         1.43 o
   1  -1  12         29.96         26.95         1.63 o
   2  -1  12          1.63          0.78         0.28 o
   3  -1  12         32.81         33.79         0.89 o
   4  -1  12          2.64          1.67         0.23 o
  -4   0  12         78.55         74.54         1.93 o
  -3   0  12          1.95          2.51         0.32 o
  -2   0  12          5.91          4.88         0.48 o
  -1   0  12         22.30         21.60         1.67 o
   0   0  12         40.01         39.69         2.04 o
   1   0  12         77.72         70.01         2.69 o
   2   0  12          3.99          4.48         0.36 o
   3   0  12         13.55         11.69         0.61 o
   4   0  12          8.99          6.49         0.45 o
  -4   1  12          0.51          0.79         0.20 o
  -3   1  12          8.50          7.92         0.53 o
  -2   1  12          1.32          1.38         0.35 o
  -1   1  12          2.95          2.53         0.52 o
   0   1  12         66.08         63.88         2.57 o
   1   1  12          6.26          5.84         0.77 o
   2   1  12         59.15         60.21         1.47 o
   3   1  12          0.74          1.24         0.28 o
  -3   2  12         35.99         36.52         0.98 o
  -2   2  12          0.03          0.04         0.09 o
  -1   2  12         55.12         56.63         1.59 o
   0   2  12          0.02          0.16         0.19 o
   1   2  12          1.82          1.58         0.26 o
   2   2  12          8.01          9.27         0.80 o
   3   2  12          1.91          2.54         0.36 o
  -3   3  12          2.15          2.21         0.35 o
  -2   3  12          3.82          4.42         0.56 o
  -1   3  12          0.17          0.45         0.14 o
   0   3  12         39.49         46.78         1.25 o
   1   3  12          4.96          4.40         0.54 o
   2   3  12          0.94          1.00         0.25 o
   3   3  12         63.67         70.71         1.49 o
  -2   4  12          9.30          9.19         0.67 o
  -1   4  12          1.99          1.85         0.31 o
   1   4  12          3.69          3.53         0.42 o
   2   4  12          4.28          5.88         0.46 o
  -1  -6  13          2.26          1.89         0.32 o
   0  -6  13          0.33          0.42         0.18 o
   1  -6  13          0.56          0.57         0.19 o
   2  -6  13          6.03          7.92         0.50 o
  -2  -5  13          9.94         11.23         0.78 o
  -1  -5  13          3.28          3.73         0.51 o
   0  -5  13         43.81         45.63         1.84 o
   1  -5  13         99.38         95.93         2.10 o
   2  -5  13         35.29         33.76         1.37 o
  -3  -4  13         35.60         38.06         1.29 o
  -2  -4  13         72.58         76.77         2.29 o
  -1  -4  13         18.97         19.30         1.24 o
   0  -4  13         18.78         16.96         1.19 o
   1  -4  13          1.63          1.73         0.26 o
   2  -4  13         42.17         40.46         1.08 o
   3  -4  13          1.65          4.55         0.27 o
  -3  -3  13         87.75         88.93         2.24 o
  -2  -3  13        338.15        324.07         5.00 o
  -1  -3  13         73.15         70.88         2.46 o
   0  -3  13         41.53         42.61         3.36 o
   1  -3  13         20.22         19.78         0.84 o
   2  -3  13          1.59          0.97         0.18 o
   3  -3  13          7.28          8.01         0.40 o
  -3  -2  13          0.27          0.08         0.11 o
  -2  -2  13         26.68         27.16         1.45 o
  -1  -2  13         11.30         10.71         0.95 o
   0  -2  13         30.83         30.17         1.13 o
   1  -2  13          2.06          1.77         0.25 o
   2  -2  13         16.41         13.74         1.02 o
   3  -2  13          0.40          0.09         0.06 o
  -4  -1  13          4.01          4.67         0.38 o
  -3  -1  13          8.20          7.92         0.69 o
  -2  -1  13         30.41         32.63         1.56 o
  -1  -1  13          5.03          5.11         0.64 o
   0  -1  13         15.79         16.81         1.12 o
   1  -1  13         33.97         33.78         1.70 o
   2  -1  13          3.69          2.98         0.47 o
   3  -1  13          0.84          0.46         0.19 o
  -3   0  13         15.50         15.48         0.90 o
  -2   0  13         24.42         24.43         1.27 o
  -1   0  13         22.07         23.67         1.03 o
   0   0  13         17.08         15.48         1.21 o
   1   0  13          0.61          0.81         0.32 o
   2   0  13          0.39          0.40         0.16 o
   3   0  13         14.26         14.26         0.67 o
  -3   1  13          7.20          6.83         0.37 o
  -2   1  13          0.62          0.71         0.17 o
  -1   1  13          8.76          7.70         0.81 o
   0   1  13          2.61          2.02         0.42 o
   1   1  13          0.01          0.05         0.15 o
   2   1  13         44.62         51.55         1.55 o
  -2   2  13          2.06          2.31         0.27 o
  -1   2  13        114.46        116.60         2.85 o
   0   2  13         20.28         23.06         1.32 o
   1   2  13         33.71         38.31         1.65 o
   2   2  13          0.00          0.03         0.08 o
  -2   3  13          8.88         11.70         0.76 o
  -1   3  13          0.06          0.15         0.15 o
   0   3  13         30.49         33.84         1.34 o
   1   3  13          2.78          1.40         0.22 o
  -1  -5  14         75.12         81.13         1.97 o
   0  -5  14         51.76         49.67         2.99 o
   1  -5  14          6.12          7.91         0.36 o
  -2  -4  14          2.21          1.74         0.29 o
  -1  -4  14          0.24          0.03         0.11 o
   0  -4  14          6.02          6.72         0.65 o
   1  -4  14        130.93        123.18         1.65 o
   2  -4  14          2.31          2.19         0.29 o
  -3  -3  14         14.83         13.57         0.66 o
  -2  -3  14         32.97         34.88         1.38 o
  -1  -3  14          3.28          3.29         0.32 o
   0  -3  14          2.65          3.09         0.30 o
   1  -3  14          1.03          0.92         0.23 o
   2  -3  14         23.71         22.68         1.05 o
  -3  -2  14         36.43         38.02         1.19 o
  -2  -2  14          6.18          6.38         0.60 o
  -1  -2  14         65.47         68.37         1.51 o
   0  -2  14          3.47          4.17         0.36 o
   1  -2  14          3.68          3.26         0.42 o
   2  -2  14          1.93          3.49         0.43 o
  -3  -1  14          6.63          6.67         0.48 o
  -2  -1  14          4.19          5.13         0.52 o
  -1  -1  14          8.55          9.96         0.56 o
   0  -1  14         17.93         18.54         1.17 o
   1  -1  14         14.63         16.93         1.03 o
   2  -1  14         17.57         16.10         0.88 o
  -3   0  14          3.72          4.03         0.36 o
  -2   0  14          5.48          4.56         0.33 o
  -1   0  14          5.98          6.02         0.66 o
   0   0  14          6.60          7.41         0.74 o
   1   0  14          8.32          9.86         0.52 o
   2   0  14          0.76          0.51         0.13 o
  -2   1  14          0.36          0.60         0.18 o
  -1   1  14          3.33          3.42         0.46 o
   0   1  14          2.61          3.74         0.49 o
   1   1  14         39.39         43.87         1.59 o
  -1   2  14          6.68          8.14         0.59 o
   0   2  14          3.37          5.17         0.51 o
  -1  -4  15         15.82         16.90         0.73 o
  -1  -3  15          0.61          0.74         0.17 o
   0  -3  15          1.37          0.72         0.16 o
   1  -3  15          0.55          0.48         0.14 o
  -2  -2  15         15.25         16.04         0.71 o
  -1  -2  15         30.39         33.13         1.63 o
   0  -2  15          0.08          0.15         0.11 o
   1  -2  15          0.16          0.21         0.11 o
  -2  -1  15          3.73          4.01         0.37 o
  -1  -1  15          0.08          0.05         0.08 o
   0  -1  15         55.21         57.88         1.63 o
   1  -1  15         18.05         23.89         0.86 o
  -1   0  15         11.36         13.06         0.75 o
   0   0  15         60.74         68.97         1.75 o
  -1   1  15          9.08         11.13         0.58 o
   0   1  15          4.02          4.26         0.39 o
                                                
